# Supplementary material for: Evolutionary Conservation and Network Structure Characterize Genes of Phenotypic Relevance for Mitosis in Human
Source: PLoS One. 2012 May 2;7(5):e36488. doi: 10.1371/journal.pone.0036488 (PMC3342260; doi:10.1371/journal.pone.0036488)
Supplement: Supporting Information S1 — Supporting tables with structure and annotation of analyzed networks. (XLS) [file pone.0036488.s001.xls]

## Sheet: GO KEGG MIN enrichment
Table S1
N	X	LOD	P	GO:ID	GO:Term
42	43	1.24498	3.04951e-08	GO:0051302	regulation of cell division
36	37	1.17785	4.76201e-07	GO:0051781	positive regulation of cell division
29	30	1.08416	1.13135e-05	GO:0045839	negative regulation of mitosis
28	29	1.06901	1.77144e-05	GO:0030071	regulation of mitotic metaphase/anaphase transition
26	27	1.03707	4.32685e-05	GO:0071174	mitotic cell cycle spindle checkpoint
51	55	0.852007	1.92835e-07	GO:0007088	regulation of mitosis
51	55	0.852007	1.92835e-07	GO:0051783	regulation of nuclear division
38	41	0.832823	8.3188e-06	GO:0007093	mitotic cell cycle checkpoint
88	97	0.767731	1.12613e-10	GO:0051301	cell division
107	119	0.735543	4.07534e-12	GO:0000278	mitotic cell cycle
39	43	0.734708	2.3675e-05	GO:0000086	G2/M transition of mitotic cell cycle
64	74	0.582369	2.78246e-06	GO:0000082	G1/S transition of mitotic cell cycle
91	108	0.515167	2.90936e-07	GO:0007346	regulation of mitotic cell cycle

## Sheet: Motifs size 3
Table S2
Nb	Node 1	Node 2	Node 3	Motif class	Pathway cross-talk on motif level	MH motif
1	ANAPC10	CDC27	FZR1	000101110	hsa04110	yes
2	ANAPC10	CDC16	FZR1	000101110	hsa04110	yes
3	ANAPC10	ANAPC1	FZR1	000101110	hsa04110	yes
4	ANAPC10	ANAPC7	FZR1	000101110	hsa04110	yes
5	ANAPC10	ANAPC5	FZR1	000101110	hsa04110	yes
6	ANAPC10	FZR1	ANAPC4	000101110	hsa04110	yes
7	ANAPC4	CDC27	FZR1	000101110	hsa04110	yes
8	ANAPC4	CDC16	FZR1	000101110	hsa04110	yes
9	ANAPC4	ANAPC1	FZR1	000101110	hsa04110	yes
10	ANAPC4	ANAPC7	FZR1	000101110	hsa04110	yes
11	ANAPC4	ANAPC5	FZR1	000101110	hsa04110	yes
12	FZR1	CDC27	CDC16	000101110	hsa04110	yes
13	FZR1	CDC27	ANAPC1	000101110	hsa04110	yes
14	FZR1	CDC27	ANAPC7	000101110	hsa04110	yes
15	FZR1	CDC27	ANAPC5	000101110	hsa04110	yes
16	FZR1	CDC16	ANAPC1	000101110	hsa04110	yes
17	FZR1	CDC16	ANAPC7	000101110	hsa04110	yes
18	FZR1	CDC16	ANAPC5	000101110	hsa04110	yes
19	FZR1	ANAPC1	ANAPC5	000101110	hsa04110	yes
20	FZR1	ANAPC7	ANAPC5	000101110	hsa04110	yes
21	CDK1	CDC27	CDC16	000201210	hsa04110,hsa04115,hsa04540	yes
22	CDK1	CDC27	ANAPC1	000201210	hsa04110,hsa04115,hsa04540	yes
23	CDK1	CDC27	ANAPC11	000201210	hsa04110,hsa04115,hsa04540	yes
24	CDK1	CDC27	ANAPC7	000201210	hsa04110,hsa04115,hsa04540	yes
25	CDK1	CDC27	ANAPC5	000201210	hsa04110,hsa04115,hsa04540	yes
26	CDK1	CDC27	ANAPC4	000201210	hsa04110,hsa04115,hsa04540	yes
27	CDK1	CDC27	ANAPC13	000201210	hsa04110,hsa04115,hsa04540	yes
28	CDK1	CDC27	CDC26	000201210	hsa04110,hsa04115,hsa04540	yes
29	CDK1	CDC27	ANAPC10	000201210	hsa04110,hsa04115,hsa04540	yes
30	CDK1	CDC16	ANAPC1	000201210	hsa04110,hsa04115,hsa04540	yes
31	CDK1	CDC16	ANAPC11	000201210	hsa04110,hsa04115,hsa04540	yes
32	CDK1	CDC16	ANAPC7	000201210	hsa04110,hsa04115,hsa04540	yes
33	CDK1	CDC16	ANAPC5	000201210	hsa04110,hsa04115,hsa04540	yes
34	CDK1	CDC16	ANAPC4	000201210	hsa04110,hsa04115,hsa04540	yes
35	CDK1	CDC16	ANAPC13	000201210	hsa04110,hsa04115,hsa04540	yes
36	CDK1	CDC16	CDC26	000201210	hsa04110,hsa04115,hsa04540	yes
37	CDK1	CDC16	ANAPC10	000201210	hsa04110,hsa04115,hsa04540	yes
38	CDK1	ANAPC1	ANAPC7	000201210	hsa04110,hsa04115,hsa04540	yes
39	CDK1	ANAPC1	ANAPC5	000201210	hsa04110,hsa04115,hsa04540	yes
40	CDK1	ANAPC1	ANAPC4	000201210	hsa04110,hsa04115,hsa04540	yes
41	CDK1	ANAPC1	ANAPC10	000201210	hsa04110,hsa04115,hsa04540	yes
42	CDK1	ANAPC11	ANAPC7	000201210	hsa04110,hsa04115,hsa04540	yes
43	CDK1	ANAPC11	ANAPC5	000201210	hsa04110,hsa04115,hsa04540	yes
44	CDK1	ANAPC11	ANAPC4	000201210	hsa04110,hsa04115,hsa04540	yes
45	CDK1	ANAPC11	CDC26	000201210	hsa04110,hsa04115,hsa04540	yes
46	CDK1	ANAPC7	ANAPC5	000201210	hsa04110,hsa04115,hsa04540	yes
47	CDK1	ANAPC7	ANAPC4	000201210	hsa04110,hsa04115,hsa04540	yes
48	CDK1	ANAPC7	ANAPC13	000201210	hsa04110,hsa04115,hsa04540	yes
49	CDK1	ANAPC7	CDC26	000201210	hsa04110,hsa04115,hsa04540	yes
50	CDK1	ANAPC7	ANAPC10	000201210	hsa04110,hsa04115,hsa04540	yes
51	CDK1	ANAPC5	ANAPC4	000201210	hsa04110,hsa04115,hsa04540	yes
52	CDK1	ANAPC5	ANAPC13	000201210	hsa04110,hsa04115,hsa04540	yes
53	CDK1	ANAPC5	CDC26	000201210	hsa04110,hsa04115,hsa04540	yes
54	CDK1	ANAPC5	ANAPC10	000201210	hsa04110,hsa04115,hsa04540	yes
55	CDK1	ANAPC4	ANAPC13	000201210	hsa04110,hsa04115,hsa04540	yes
56	CDK1	ANAPC4	CDC26	000201210	hsa04110,hsa04115,hsa04540	yes
57	CDK1	ANAPC4	ANAPC10	000201210	hsa04110,hsa04115,hsa04540	yes
58	ANAPC10	CDC27	CCNB2	000201210	hsa04110,hsa04115	yes
59	ANAPC10	CCNB2	CDC16	000201210	hsa04110,hsa04115	yes
60	ANAPC10	CCNB2	ANAPC1	000201210	hsa04110,hsa04115	yes
61	ANAPC10	CCNB2	ANAPC7	000201210	hsa04110,hsa04115	yes
62	ANAPC10	CCNB2	ANAPC5	000201210	hsa04110,hsa04115	yes
63	ANAPC10	CCNB2	ANAPC4	000201210	hsa04110,hsa04115	yes
64	CDC26	CDC27	CCNB2	000201210	hsa04110,hsa04115	yes
65	CDC26	CDC27	CCNB1	000201210	hsa04110,hsa04115	yes
66	CDC26	CCNB2	CDC16	000201210	hsa04110,hsa04115	yes
67	CDC26	CCNB2	ANAPC11	000201210	hsa04110,hsa04115	yes
68	CDC26	CCNB2	ANAPC5	000201210	hsa04110,hsa04115	yes
69	CDC26	CCNB2	ANAPC4	000201210	hsa04110,hsa04115	yes
70	CDC26	CCNB1	CDC16	000201210	hsa04110,hsa04115	yes
71	CDC26	CCNB1	ANAPC11	000201210	hsa04110,hsa04115	yes
72	CDC26	CCNB1	ANAPC7	000201210	hsa04110,hsa04115	yes
73	CDC26	CCNB1	ANAPC5	000201210	hsa04110,hsa04115	yes
74	CDC26	CCNB1	ANAPC4	000201210	hsa04110,hsa04115	yes
75	ANAPC13	CDC27	CCNB2	000201210	hsa04110,hsa04115	yes
76	ANAPC13	CCNB2	CDC16	000201210	hsa04110,hsa04115	yes
77	ANAPC13	CCNB2	ANAPC7	000201210	hsa04110,hsa04115	yes
78	ANAPC13	CCNB2	ANAPC5	000201210	hsa04110,hsa04115	yes
79	ANAPC13	CCNB2	ANAPC4	000201210	hsa04110,hsa04115	yes
80	ANAPC4	CDC27	PTTG1	000201210	hsa04110	yes
81	ANAPC4	CDC27	CCNB2	000201210	hsa04110,hsa04115	yes
82	ANAPC4	CDC27	CCNB1	000201210	hsa04110,hsa04115	yes
83	ANAPC4	PTTG1	CDC16	000201210	hsa04110	yes
84	ANAPC4	PTTG1	ANAPC7	000201210	hsa04110	yes
85	ANAPC4	PTTG1	ANAPC5	000201210	hsa04110	yes
86	ANAPC4	CCNB2	CDC16	000201210	hsa04110,hsa04115	yes
87	ANAPC4	CCNB2	ANAPC1	000201210	hsa04110,hsa04115	yes
88	ANAPC4	CCNB2	ANAPC11	000201210	hsa04110,hsa04115	yes
89	ANAPC4	CCNB2	ANAPC7	000201210	hsa04110,hsa04115	yes
90	ANAPC4	CCNB2	ANAPC5	000201210	hsa04110,hsa04115	yes
91	ANAPC4	CCNB1	CDC16	000201210	hsa04110,hsa04115	yes
92	ANAPC4	CCNB1	ANAPC11	000201210	hsa04110,hsa04115	yes
93	ANAPC4	CCNB1	ANAPC7	000201210	hsa04110,hsa04115	yes
94	ANAPC4	CCNB1	ANAPC5	000201210	hsa04110,hsa04115	yes
95	ANAPC5	CDC27	PTTG1	000201210	hsa04110	yes
96	ANAPC5	CDC27	CCNB2	000201210	hsa04110,hsa04115	yes
97	ANAPC5	CDC27	CCNB1	000201210	hsa04110,hsa04115	yes
98	ANAPC5	PTTG1	CDC16	000201210	hsa04110	yes
99	ANAPC5	PTTG1	ANAPC7	000201210	hsa04110	yes
100	ANAPC5	CCNB2	CDC16	000201210	hsa04110,hsa04115	yes
101	ANAPC5	CCNB2	ANAPC1	000201210	hsa04110,hsa04115	yes
102	ANAPC5	CCNB2	ANAPC11	000201210	hsa04110,hsa04115	yes
103	ANAPC5	CCNB2	ANAPC7	000201210	hsa04110,hsa04115	yes
104	ANAPC5	CCNB1	CDC16	000201210	hsa04110,hsa04115	yes
105	ANAPC5	CCNB1	ANAPC11	000201210	hsa04110,hsa04115	yes
106	ANAPC5	CCNB1	ANAPC7	000201210	hsa04110,hsa04115	yes
107	ANAPC7	CDC27	PTTG1	000201210	hsa04110	yes
108	ANAPC7	CDC27	CCNB2	000201210	hsa04110,hsa04115	yes
109	ANAPC7	CDC27	CCNB1	000201210	hsa04110,hsa04115	yes
110	ANAPC7	PTTG1	CDC16	000201210	hsa04110	yes
111	ANAPC7	CCNB2	CDC16	000201210	hsa04110,hsa04115	yes
112	ANAPC7	CCNB2	ANAPC11	000201210	hsa04110,hsa04115	yes
113	ANAPC7	CCNB1	CDC16	000201210	hsa04110,hsa04115	yes
114	ANAPC7	CCNB1	ANAPC11	000201210	hsa04110,hsa04115	yes
115	ANAPC11	CDC27	CCNB2	000201210	hsa04110,hsa04115	yes
116	ANAPC11	CDC27	CCNB1	000201210	hsa04110,hsa04115	yes
117	ANAPC11	CCNB2	CDC16	000201210	hsa04110,hsa04115	yes
118	ANAPC11	CCNB1	CDC16	000201210	hsa04110,hsa04115	yes
119	ANAPC1	CDC27	CCNB2	000201210	hsa04110,hsa04115	yes
120	ANAPC1	CCNB2	CDC16	000201210	hsa04110,hsa04115	yes
121	CDC16	CDC27	PTTG1	000201210	hsa04110	yes
122	CDC16	CDC27	CCNB2	000201210	hsa04110,hsa04115	yes
123	CDC16	CDC27	CCNB1	000201210	hsa04110,hsa04115	yes
124	ANAPC10	CDC20	CDC27	010100110	hsa04110	yes
125	ANAPC10	CDC20	CDC16	010100110	hsa04110	yes
126	ANAPC10	CDC20	ANAPC1	010100110	hsa04110	yes
127	ANAPC10	CDC20	ANAPC7	010100110	hsa04110	yes
128	ANAPC10	CDC20	ANAPC5	010100110	hsa04110	yes
129	ANAPC10	CDC20	ANAPC4	010100110	hsa04110	yes
130	CDC26	CDC20	CDC27	010100110	hsa04110	yes
131	CDC26	CDC20	CDC16	010100110	hsa04110	yes
132	CDC26	CDC20	ANAPC11	010100110	hsa04110	yes
133	CDC26	CDC20	ANAPC7	010100110	hsa04110	yes
134	CDC26	CDC20	ANAPC5	010100110	hsa04110	yes
135	CDC26	CDC20	ANAPC4	010100110	hsa04110	yes
136	ANAPC13	CDC20	CDC27	010100110	hsa04110	yes
137	ANAPC13	CDC20	CDC16	010100110	hsa04110	yes
138	ANAPC13	CDC20	ANAPC7	010100110	hsa04110	yes
139	ANAPC13	CDC20	ANAPC5	010100110	hsa04110	yes
140	ANAPC13	CDC20	ANAPC4	010100110	hsa04110	yes
141	ANAPC4	CDC20	CDC27	010100110	hsa04110	yes
142	ANAPC4	CDC20	CDC16	010100110	hsa04110	yes
143	ANAPC4	CDC20	ANAPC1	010100110	hsa04110	yes
144	ANAPC4	CDC20	ANAPC11	010100110	hsa04110	yes
145	ANAPC4	CDC20	ANAPC7	010100110	hsa04110	yes
146	ANAPC4	CDC20	ANAPC5	010100110	hsa04110	yes
147	ANAPC5	CDC20	CDC27	010100110	hsa04110	yes
148	ANAPC5	CDC20	CDC16	010100110	hsa04110	yes
149	ANAPC5	CDC20	ANAPC1	010100110	hsa04110	yes
150	ANAPC5	CDC20	ANAPC11	010100110	hsa04110	yes
151	ANAPC5	CDC20	ANAPC7	010100110	hsa04110	yes
152	ANAPC7	CDC20	CDC27	010100110	hsa04110	yes
153	ANAPC7	CDC20	CDC16	010100110	hsa04110	yes
154	ANAPC7	CDC20	ANAPC1	010100110	hsa04110	yes
155	ANAPC7	CDC20	ANAPC11	010100110	hsa04110	yes
156	ANAPC11	CDC20	CDC27	010100110	hsa04110	yes
157	ANAPC11	CDC20	CDC16	010100110	hsa04110	yes
158	ANAPC1	CDC20	CDC27	010100110	hsa04110	yes
159	ANAPC1	CDC20	CDC16	010100110	hsa04110	yes
160	CDC16	CDC20	CDC27	010100110	hsa04110	yes
161	ANAPC10	BUB1	CDC27	010100220	hsa04110	yes
162	ANAPC10	BUB1	CDC16	010100220	hsa04110	yes
163	ANAPC10	BUB1	ANAPC1	010100220	hsa04110	yes
164	ANAPC10	BUB1	ANAPC7	010100220	hsa04110	yes
165	ANAPC10	BUB1	ANAPC5	010100220	hsa04110	yes
166	ANAPC10	BUB1	ANAPC4	010100220	hsa04110	yes
167	CDC26	BUB1	CDC27	010100220	hsa04110	yes
168	CDC26	BUB1	CDC16	010100220	hsa04110	yes
169	CDC26	BUB1	ANAPC11	010100220	hsa04110	yes
170	CDC26	BUB1	ANAPC7	010100220	hsa04110	yes
171	CDC26	BUB1	ANAPC5	010100220	hsa04110	yes
172	CDC26	BUB1	ANAPC4	010100220	hsa04110	yes
173	ANAPC13	BUB1	CDC27	010100220	hsa04110	yes
174	ANAPC13	BUB1	CDC16	010100220	hsa04110	yes
175	ANAPC13	BUB1	ANAPC7	010100220	hsa04110	yes
176	ANAPC13	BUB1	ANAPC5	010100220	hsa04110	yes
177	ANAPC13	BUB1	ANAPC4	010100220	hsa04110	yes
178	ANAPC13	MAD2L1	CDC27	010100220	hsa04110	yes
179	ANAPC13	MAD2L1	CDC16	010100220	hsa04110	yes
180	ANAPC13	MAD2L1	ANAPC7	010100220	hsa04110	yes
181	ANAPC13	MAD2L1	ANAPC5	010100220	hsa04110	yes
182	ANAPC13	MAD2L1	ANAPC4	010100220	hsa04110	yes
183	ANAPC4	BUB1	CDC27	010100220	hsa04110	yes
184	ANAPC4	BUB1	CDC16	010100220	hsa04110	yes
185	ANAPC4	BUB1	ANAPC1	010100220	hsa04110	yes
186	ANAPC4	BUB1	ANAPC11	010100220	hsa04110	yes
187	ANAPC4	BUB1	ANAPC7	010100220	hsa04110	yes
188	ANAPC4	BUB1	ANAPC5	010100220	hsa04110	yes
189	ANAPC4	MAD2L1	CDC27	010100220	hsa04110	yes
190	ANAPC4	MAD2L1	CDC16	010100220	hsa04110	yes
191	ANAPC4	MAD2L1	ANAPC7	010100220	hsa04110	yes
192	ANAPC4	MAD2L1	ANAPC5	010100220	hsa04110	yes
193	ANAPC4	MAD2L2	CDC27	010100220	hsa04110	yes
194	ANAPC4	MAD2L2	CDC16	010100220	hsa04110	yes
195	ANAPC4	MAD2L2	ANAPC7	010100220	hsa04110	yes
196	ANAPC4	MAD2L2	ANAPC5	010100220	hsa04110	yes
197	ANAPC5	BUB1	CDC27	010100220	hsa04110	yes
198	ANAPC5	BUB1	CDC16	010100220	hsa04110	yes
199	ANAPC5	BUB1	ANAPC1	010100220	hsa04110	yes
200	ANAPC5	BUB1	ANAPC11	010100220	hsa04110	yes
201	ANAPC5	BUB1	ANAPC7	010100220	hsa04110	yes
202	ANAPC5	MAD2L1	CDC27	010100220	hsa04110	yes
203	ANAPC5	MAD2L1	CDC16	010100220	hsa04110	yes
204	ANAPC5	MAD2L1	ANAPC7	010100220	hsa04110	yes
205	ANAPC5	MAD2L2	CDC27	010100220	hsa04110	yes
206	ANAPC5	MAD2L2	CDC16	010100220	hsa04110	yes
207	ANAPC5	MAD2L2	ANAPC7	010100220	hsa04110	yes
208	ANAPC7	BUB1	CDC27	010100220	hsa04110	yes
209	ANAPC7	BUB1	CDC16	010100220	hsa04110	yes
210	ANAPC7	BUB1	ANAPC1	010100220	hsa04110	yes
211	ANAPC7	BUB1	ANAPC11	010100220	hsa04110	yes
212	ANAPC7	MAD2L1	CDC27	010100220	hsa04110	yes
213	ANAPC7	MAD2L1	CDC16	010100220	hsa04110	yes
214	ANAPC7	MAD2L2	CDC27	010100220	hsa04110	yes
215	ANAPC7	MAD2L2	CDC16	010100220	hsa04110	yes
216	ANAPC11	BUB1	CDC27	010100220	hsa04110	yes
217	ANAPC11	BUB1	CDC16	010100220	hsa04110	yes
218	ANAPC1	BUB1	CDC27	010100220	hsa04110	yes
219	ANAPC1	BUB1	CDC16	010100220	hsa04110	yes
220	CDC16	BUB1	CDC27	010100220	hsa04110	yes
221	CDC16	MAD2L1	CDC27	010100220	hsa04110	yes
222	CDC16	MAD2L2	CDC27	010100220	hsa04110	yes
223	ANAPC10	CDC27	CDC16	011101110	hsa04110	yes
224	ANAPC10	CDC27	ANAPC1	011101110	hsa04110	yes
225	ANAPC10	CDC27	ANAPC7	011101110	hsa04110	yes
226	ANAPC10	CDC27	ANAPC5	011101110	hsa04110	yes
227	ANAPC10	CDC27	ANAPC4	011101110	hsa04110	yes
228	ANAPC10	CDC16	ANAPC1	011101110	hsa04110	yes
229	ANAPC10	CDC16	ANAPC7	011101110	hsa04110	yes
230	ANAPC10	CDC16	ANAPC5	011101110	hsa04110	yes
231	ANAPC10	CDC16	ANAPC4	011101110	hsa04110	yes
232	ANAPC10	ANAPC1	ANAPC7	011101110	hsa04110	yes
233	ANAPC10	ANAPC1	ANAPC5	011101110	hsa04110	yes
234	ANAPC10	ANAPC1	ANAPC4	011101110	hsa04110	yes
235	ANAPC10	ANAPC7	ANAPC5	011101110	hsa04110	yes
236	ANAPC10	ANAPC7	ANAPC4	011101110	hsa04110	yes
237	ANAPC10	ANAPC5	ANAPC4	011101110	hsa04110	yes
238	CDC26	CDC27	CDC16	011101110	hsa04110	yes
239	CDC26	CDC27	ANAPC11	011101110	hsa04110	yes
240	CDC26	CDC27	ANAPC7	011101110	hsa04110	yes
241	CDC26	CDC27	ANAPC5	011101110	hsa04110	yes
242	CDC26	CDC27	ANAPC4	011101110	hsa04110	yes
243	CDC26	CDC16	ANAPC11	011101110	hsa04110	yes
244	CDC26	CDC16	ANAPC7	011101110	hsa04110	yes
245	CDC26	CDC16	ANAPC5	011101110	hsa04110	yes
246	CDC26	CDC16	ANAPC4	011101110	hsa04110	yes
247	CDC26	ANAPC11	ANAPC7	011101110	hsa04110	yes
248	CDC26	ANAPC11	ANAPC5	011101110	hsa04110	yes
249	CDC26	ANAPC11	ANAPC4	011101110	hsa04110	yes
250	CDC26	ANAPC7	ANAPC5	011101110	hsa04110	yes
251	CDC26	ANAPC7	ANAPC4	011101110	hsa04110	yes
252	CDC26	ANAPC5	ANAPC4	011101110	hsa04110	yes
253	ANAPC13	CDC27	CDC16	011101110	hsa04110	yes
254	ANAPC13	CDC27	ANAPC7	011101110	hsa04110	yes
255	ANAPC13	CDC27	ANAPC5	011101110	hsa04110	yes
256	ANAPC13	CDC27	ANAPC4	011101110	hsa04110	yes
257	ANAPC13	CDC16	ANAPC7	011101110	hsa04110	yes
258	ANAPC13	CDC16	ANAPC5	011101110	hsa04110	yes
259	ANAPC13	CDC16	ANAPC4	011101110	hsa04110	yes
260	ANAPC13	ANAPC7	ANAPC5	011101110	hsa04110	yes
261	ANAPC13	ANAPC7	ANAPC4	011101110	hsa04110	yes
262	ANAPC13	ANAPC5	ANAPC4	011101110	hsa04110	yes
263	ANAPC4	CDC27	CDC16	011101110	hsa04110	yes
264	ANAPC4	CDC27	ANAPC1	011101110	hsa04110	yes
265	ANAPC4	CDC27	ANAPC11	011101110	hsa04110	yes
266	ANAPC4	CDC27	ANAPC7	011101110	hsa04110	yes
267	ANAPC4	CDC27	ANAPC5	011101110	hsa04110	yes
268	ANAPC4	CDC16	ANAPC1	011101110	hsa04110	yes
269	ANAPC4	CDC16	ANAPC11	011101110	hsa04110	yes
270	ANAPC4	CDC16	ANAPC7	011101110	hsa04110	yes
271	ANAPC4	CDC16	ANAPC5	011101110	hsa04110	yes
272	ANAPC4	ANAPC1	ANAPC7	011101110	hsa04110	yes
273	ANAPC4	ANAPC1	ANAPC5	011101110	hsa04110	yes
274	ANAPC4	ANAPC11	ANAPC7	011101110	hsa04110	yes
275	ANAPC4	ANAPC11	ANAPC5	011101110	hsa04110	yes
276	ANAPC4	ANAPC7	ANAPC5	011101110	hsa04110	yes
277	ANAPC5	CDC27	CDC16	011101110	hsa04110	yes
278	ANAPC5	CDC27	ANAPC1	011101110	hsa04110	yes
279	ANAPC5	CDC27	ANAPC11	011101110	hsa04110	yes
280	ANAPC5	CDC27	ANAPC7	011101110	hsa04110	yes
281	ANAPC5	CDC16	ANAPC1	011101110	hsa04110	yes
282	ANAPC5	CDC16	ANAPC11	011101110	hsa04110	yes
283	ANAPC5	CDC16	ANAPC7	011101110	hsa04110	yes
284	ANAPC5	ANAPC1	ANAPC7	011101110	hsa04110	yes
285	ANAPC5	ANAPC11	ANAPC7	011101110	hsa04110	yes
286	ANAPC7	CDC27	CDC16	011101110	hsa04110	yes
287	ANAPC7	CDC27	ANAPC1	011101110	hsa04110	yes
288	ANAPC7	CDC27	ANAPC11	011101110	hsa04110	yes
289	ANAPC7	CDC16	ANAPC1	011101110	hsa04110	yes
290	ANAPC7	CDC16	ANAPC11	011101110	hsa04110	yes
291	ANAPC11	CDC27	CDC16	011101110	hsa04110	yes
292	ANAPC1	CDC27	CDC16	011101110	hsa04110	yes
293	FZR1	ANAPC1	ANAPC7	000101110	hsa04110	no
294	CDC26	CCNB2	ANAPC7	000201210	hsa04110,hsa04115	no
295	ANAPC7	CCNB2	ANAPC1	000201210	hsa04110,hsa04115	no

## Sheet: Motifs size 4
Table S3
Nb	Node_1	Node_2	Node_3	Node_4	Motif class	Pathway cross-talk on motif level	MH motif
1	CDK1	CDC27	CDC16	PTTG1	0000000022012210	hsa04110,hsa04115,hsa04540	yes
2	CDK1	CDC27	CDC16	CCNB2	0000000022012210	hsa04110,hsa04115,hsa04540	yes
3	CDK1	CDC27	CDC16	CCNB1	0000000022012210	hsa04110,hsa04115,hsa04540	yes
4	CDK1	CDC27	ANAPC1	CCNB2	0000000022012210	hsa04110,hsa04115,hsa04540	yes
5	CDK1	CDC27	ANAPC11	CCNB2	0000000022012210	hsa04110,hsa04115,hsa04540	yes
6	CDK1	CDC27	ANAPC11	CCNB1	0000000022012210	hsa04110,hsa04115,hsa04540	yes
7	CDK1	CDC27	ANAPC7	PTTG1	0000000022012210	hsa04110,hsa04115,hsa04540	yes
8	CDK1	CDC27	ANAPC7	CCNB2	0000000022012210	hsa04110,hsa04115,hsa04540	yes
9	CDK1	CDC27	ANAPC7	CCNB1	0000000022012210	hsa04110,hsa04115,hsa04540	yes
10	CDK1	CDC27	ANAPC5	PTTG1	0000000022012210	hsa04110,hsa04115,hsa04540	yes
11	CDK1	CDC27	ANAPC5	CCNB2	0000000022012210	hsa04110,hsa04115,hsa04540	yes
12	CDK1	CDC27	ANAPC5	CCNB1	0000000022012210	hsa04110,hsa04115,hsa04540	yes
13	CDK1	CDC27	ANAPC4	PTTG1	0000000022012210	hsa04110,hsa04115,hsa04540	yes
14	CDK1	CDC27	ANAPC4	CCNB2	0000000022012210	hsa04110,hsa04115,hsa04540	yes
15	CDK1	CDC27	ANAPC4	CCNB1	0000000022012210	hsa04110,hsa04115,hsa04540	yes
16	CDK1	CDC27	ANAPC13	CCNB2	0000000022012210	hsa04110,hsa04115,hsa04540	yes
17	CDK1	CDC27	CDC26	CCNB2	0000000022012210	hsa04110,hsa04115,hsa04540	yes
18	CDK1	CDC27	CDC26	CCNB1	0000000022012210	hsa04110,hsa04115,hsa04540	yes
19	CDK1	CDC27	ANAPC10	CCNB2	0000000022012210	hsa04110,hsa04115,hsa04540	yes
20	CDK1	CDC16	ANAPC1	CCNB2	0000000022012210	hsa04110,hsa04115,hsa04540	yes
21	CDK1	CDC16	ANAPC11	CCNB2	0000000022012210	hsa04110,hsa04115,hsa04540	yes
22	CDK1	CDC16	ANAPC11	CCNB1	0000000022012210	hsa04110,hsa04115,hsa04540	yes
23	CDK1	CDC16	ANAPC7	PTTG1	0000000022012210	hsa04110,hsa04115,hsa04540	yes
24	CDK1	CDC16	ANAPC7	CCNB2	0000000022012210	hsa04110,hsa04115,hsa04540	yes
25	CDK1	CDC16	ANAPC7	CCNB1	0000000022012210	hsa04110,hsa04115,hsa04540	yes
26	CDK1	CDC16	ANAPC5	PTTG1	0000000022012210	hsa04110,hsa04115,hsa04540	yes
27	CDK1	CDC16	ANAPC5	CCNB2	0000000022012210	hsa04110,hsa04115,hsa04540	yes
28	CDK1	CDC16	ANAPC5	CCNB1	0000000022012210	hsa04110,hsa04115,hsa04540	yes
29	CDK1	CDC16	ANAPC4	PTTG1	0000000022012210	hsa04110,hsa04115,hsa04540	yes
30	CDK1	CDC16	ANAPC4	CCNB2	0000000022012210	hsa04110,hsa04115,hsa04540	yes
31	CDK1	CDC16	ANAPC4	CCNB1	0000000022012210	hsa04110,hsa04115,hsa04540	yes
32	CDK1	CDC16	ANAPC13	CCNB2	0000000022012210	hsa04110,hsa04115,hsa04540	yes
33	CDK1	CDC16	CDC26	CCNB2	0000000022012210	hsa04110,hsa04115,hsa04540	yes
34	CDK1	CDC16	CDC26	CCNB1	0000000022012210	hsa04110,hsa04115,hsa04540	yes
35	CDK1	CDC16	ANAPC10	CCNB2	0000000022012210	hsa04110,hsa04115,hsa04540	yes
36	CDK1	ANAPC1	ANAPC7	CCNB2	0000000022012210	hsa04110,hsa04115,hsa04540	yes
37	CDK1	ANAPC1	ANAPC5	CCNB2	0000000022012210	hsa04110,hsa04115,hsa04540	yes
38	CDK1	ANAPC1	ANAPC4	CCNB2	0000000022012210	hsa04110,hsa04115,hsa04540	yes
39	CDK1	ANAPC1	ANAPC10	CCNB2	0000000022012210	hsa04110,hsa04115,hsa04540	yes
40	CDK1	ANAPC11	ANAPC7	CCNB2	0000000022012210	hsa04110,hsa04115,hsa04540	yes
41	CDK1	ANAPC11	ANAPC7	CCNB1	0000000022012210	hsa04110,hsa04115,hsa04540	yes
42	CDK1	ANAPC11	ANAPC5	CCNB2	0000000022012210	hsa04110,hsa04115,hsa04540	yes
43	CDK1	ANAPC11	ANAPC5	CCNB1	0000000022012210	hsa04110,hsa04115,hsa04540	yes
44	CDK1	ANAPC11	ANAPC4	CCNB2	0000000022012210	hsa04110,hsa04115,hsa04540	yes
45	CDK1	ANAPC11	ANAPC4	CCNB1	0000000022012210	hsa04110,hsa04115,hsa04540	yes
46	CDK1	ANAPC11	CDC26	CCNB2	0000000022012210	hsa04110,hsa04115,hsa04540	yes
47	CDK1	ANAPC11	CDC26	CCNB1	0000000022012210	hsa04110,hsa04115,hsa04540	yes
48	CDK1	ANAPC7	ANAPC5	PTTG1	0000000022012210	hsa04110,hsa04115,hsa04540	yes
49	CDK1	ANAPC7	ANAPC5	CCNB2	0000000022012210	hsa04110,hsa04115,hsa04540	yes
50	CDK1	ANAPC7	ANAPC5	CCNB1	0000000022012210	hsa04110,hsa04115,hsa04540	yes
51	CDK1	ANAPC7	ANAPC4	PTTG1	0000000022012210	hsa04110,hsa04115,hsa04540	yes
52	CDK1	ANAPC7	ANAPC4	CCNB2	0000000022012210	hsa04110,hsa04115,hsa04540	yes
53	CDK1	ANAPC7	ANAPC4	CCNB1	0000000022012210	hsa04110,hsa04115,hsa04540	yes
54	CDK1	ANAPC7	ANAPC13	CCNB2	0000000022012210	hsa04110,hsa04115,hsa04540	yes
55	CDK1	ANAPC7	CDC26	CCNB2	0000000022012210	hsa04110,hsa04115,hsa04540	yes
56	CDK1	ANAPC7	CDC26	CCNB1	0000000022012210	hsa04110,hsa04115,hsa04540	yes
57	CDK1	ANAPC7	ANAPC10	CCNB2	0000000022012210	hsa04110,hsa04115,hsa04540	yes
58	CDK1	ANAPC5	ANAPC4	PTTG1	0000000022012210	hsa04110,hsa04115,hsa04540	yes
59	CDK1	ANAPC5	ANAPC4	CCNB2	0000000022012210	hsa04110,hsa04115,hsa04540	yes
60	CDK1	ANAPC5	ANAPC4	CCNB1	0000000022012210	hsa04110,hsa04115,hsa04540	yes
61	CDK1	ANAPC5	ANAPC13	CCNB2	0000000022012210	hsa04110,hsa04115,hsa04540	yes
62	CDK1	ANAPC5	CDC26	CCNB2	0000000022012210	hsa04110,hsa04115,hsa04540	yes
63	CDK1	ANAPC5	CDC26	CCNB1	0000000022012210	hsa04110,hsa04115,hsa04540	yes
64	CDK1	ANAPC5	ANAPC10	CCNB2	0000000022012210	hsa04110,hsa04115,hsa04540	yes
65	CDK1	ANAPC4	ANAPC13	CCNB2	0000000022012210	hsa04110,hsa04115,hsa04540	yes
66	CDK1	ANAPC4	CDC26	CCNB2	0000000022012210	hsa04110,hsa04115,hsa04540	yes
67	CDK1	ANAPC4	CDC26	CCNB1	0000000022012210	hsa04110,hsa04115,hsa04540	yes
68	CDK1	ANAPC4	ANAPC10	CCNB2	0000000022012210	hsa04110,hsa04115,hsa04540	yes
69	CDC26	CDC27	CCNB2	CCNB1	0000000022012210	hsa04110,hsa04115	yes
70	CDC26	CCNB2	CCNB1	CDC16	0000000022012210	hsa04110,hsa04115	yes
71	CDC26	CCNB2	CCNB1	ANAPC11	0000000022012210	hsa04110,hsa04115	yes
72	CDC26	CCNB2	CCNB1	ANAPC7	0000000022012210	hsa04110,hsa04115	yes
73	CDC26	CCNB2	CCNB1	ANAPC5	0000000022012210	hsa04110,hsa04115	yes
74	CDC26	CCNB2	CCNB1	ANAPC4	0000000022012210	hsa04110,hsa04115	yes
75	ANAPC4	CDC27	PTTG1	CCNB2	0000000022012210	hsa04110,hsa04115	yes
76	ANAPC4	CDC27	CCNB2	CCNB1	0000000022012210	hsa04110,hsa04115	yes
77	ANAPC4	PTTG1	CCNB2	CDC16	0000000022012210	hsa04110,hsa04115	yes
78	ANAPC4	PTTG1	CCNB2	ANAPC7	0000000022012210	hsa04110,hsa04115	yes
79	ANAPC4	PTTG1	CCNB2	ANAPC5	0000000022012210	hsa04110,hsa04115	yes
80	ANAPC4	CCNB2	CCNB1	CDC16	0000000022012210	hsa04110,hsa04115	yes
81	ANAPC4	CCNB2	CCNB1	ANAPC11	0000000022012210	hsa04110,hsa04115	yes
82	ANAPC4	CCNB2	CCNB1	ANAPC7	0000000022012210	hsa04110,hsa04115	yes
83	ANAPC4	CCNB2	CCNB1	ANAPC5	0000000022012210	hsa04110,hsa04115	yes
84	ANAPC5	CDC27	PTTG1	CCNB2	0000000022012210	hsa04110,hsa04115	yes
85	ANAPC5	CDC27	CCNB2	CCNB1	0000000022012210	hsa04110,hsa04115	yes
86	ANAPC5	PTTG1	CCNB2	CDC16	0000000022012210	hsa04110,hsa04115	yes
87	ANAPC5	PTTG1	CCNB2	ANAPC7	0000000022012210	hsa04110,hsa04115	yes
88	ANAPC5	CCNB2	CCNB1	CDC16	0000000022012210	hsa04110,hsa04115	yes
89	ANAPC5	CCNB2	CCNB1	ANAPC11	0000000022012210	hsa04110,hsa04115	yes
90	ANAPC5	CCNB2	CCNB1	ANAPC7	0000000022012210	hsa04110,hsa04115	yes
91	ANAPC7	CDC27	PTTG1	CCNB2	0000000022012210	hsa04110,hsa04115	yes
92	ANAPC7	CDC27	CCNB2	CCNB1	0000000022012210	hsa04110,hsa04115	yes
93	ANAPC7	PTTG1	CCNB2	CDC16	0000000022012210	hsa04110,hsa04115	yes
94	ANAPC7	CCNB2	CCNB1	CDC16	0000000022012210	hsa04110,hsa04115	yes
95	ANAPC7	CCNB2	CCNB1	ANAPC11	0000000022012210	hsa04110,hsa04115	yes
96	ANAPC11	CDC27	CCNB2	CCNB1	0000000022012210	hsa04110,hsa04115	yes
97	ANAPC11	CCNB2	CCNB1	CDC16	0000000022012210	hsa04110,hsa04115	yes
98	CDC16	CDC27	PTTG1	CCNB2	0000000022012210	hsa04110,hsa04115	yes
99	CDC16	CDC27	CCNB2	CCNB1	0000000022012210	hsa04110,hsa04115	yes
100	CDK1	CDC27	CDC16	CDC20	0000001120012010	hsa04110,hsa04115,hsa04540	yes
101	CDK1	CDC27	ANAPC1	CDC20	0000001120012010	hsa04110,hsa04115,hsa04540	yes
102	CDK1	CDC27	ANAPC11	CDC20	0000001120012010	hsa04110,hsa04115,hsa04540	yes
103	CDK1	CDC27	ANAPC7	CDC20	0000001120012010	hsa04110,hsa04115,hsa04540	yes
104	CDK1	CDC27	ANAPC5	CDC20	0000001120012010	hsa04110,hsa04115,hsa04540	yes
105	CDK1	CDC27	ANAPC4	CDC20	0000001120012010	hsa04110,hsa04115,hsa04540	yes
106	CDK1	CDC27	ANAPC13	CDC20	0000001120012010	hsa04110,hsa04115,hsa04540	yes
107	CDK1	CDC27	CDC26	CDC20	0000001120012010	hsa04110,hsa04115,hsa04540	yes
108	CDK1	CDC27	ANAPC10	CDC20	0000001120012010	hsa04110,hsa04115,hsa04540	yes
109	CDK1	CDC16	ANAPC1	CDC20	0000001120012010	hsa04110,hsa04115,hsa04540	yes
110	CDK1	CDC16	ANAPC11	CDC20	0000001120012010	hsa04110,hsa04115,hsa04540	yes
111	CDK1	CDC16	ANAPC7	CDC20	0000001120012010	hsa04110,hsa04115,hsa04540	yes
112	CDK1	CDC16	ANAPC5	CDC20	0000001120012010	hsa04110,hsa04115,hsa04540	yes
113	CDK1	CDC16	ANAPC4	CDC20	0000001120012010	hsa04110,hsa04115,hsa04540	yes
114	CDK1	CDC16	ANAPC13	CDC20	0000001120012010	hsa04110,hsa04115,hsa04540	yes
115	CDK1	CDC16	CDC26	CDC20	0000001120012010	hsa04110,hsa04115,hsa04540	yes
116	CDK1	CDC16	ANAPC10	CDC20	0000001120012010	hsa04110,hsa04115,hsa04540	yes
117	CDK1	ANAPC1	ANAPC7	CDC20	0000001120012010	hsa04110,hsa04115,hsa04540	yes
118	CDK1	ANAPC1	ANAPC5	CDC20	0000001120012010	hsa04110,hsa04115,hsa04540	yes
119	CDK1	ANAPC1	ANAPC4	CDC20	0000001120012010	hsa04110,hsa04115,hsa04540	yes
120	CDK1	ANAPC1	ANAPC10	CDC20	0000001120012010	hsa04110,hsa04115,hsa04540	yes
121	CDK1	ANAPC11	ANAPC7	CDC20	0000001120012010	hsa04110,hsa04115,hsa04540	yes
122	CDK1	ANAPC11	ANAPC5	CDC20	0000001120012010	hsa04110,hsa04115,hsa04540	yes
123	CDK1	ANAPC11	ANAPC4	CDC20	0000001120012010	hsa04110,hsa04115,hsa04540	yes
124	CDK1	ANAPC11	CDC26	CDC20	0000001120012010	hsa04110,hsa04115,hsa04540	yes
125	CDK1	ANAPC7	ANAPC5	CDC20	0000001120012010	hsa04110,hsa04115,hsa04540	yes
126	CDK1	ANAPC7	ANAPC4	CDC20	0000001120012010	hsa04110,hsa04115,hsa04540	yes
127	CDK1	ANAPC7	ANAPC13	CDC20	0000001120012010	hsa04110,hsa04115,hsa04540	yes
128	CDK1	ANAPC7	CDC26	CDC20	0000001120012010	hsa04110,hsa04115,hsa04540	yes
129	CDK1	ANAPC7	ANAPC10	CDC20	0000001120012010	hsa04110,hsa04115,hsa04540	yes
130	CDK1	ANAPC5	ANAPC4	CDC20	0000001120012010	hsa04110,hsa04115,hsa04540	yes
131	CDK1	ANAPC5	ANAPC13	CDC20	0000001120012010	hsa04110,hsa04115,hsa04540	yes
132	CDK1	ANAPC5	CDC26	CDC20	0000001120012010	hsa04110,hsa04115,hsa04540	yes
133	CDK1	ANAPC5	ANAPC10	CDC20	0000001120012010	hsa04110,hsa04115,hsa04540	yes
134	CDK1	ANAPC4	ANAPC13	CDC20	0000001120012010	hsa04110,hsa04115,hsa04540	yes
135	CDK1	ANAPC4	CDC26	CDC20	0000001120012010	hsa04110,hsa04115,hsa04540	yes
136	CDK1	ANAPC4	ANAPC10	CDC20	0000001120012010	hsa04110,hsa04115,hsa04540	yes
137	ANAPC10	CDC20	CDC27	CCNB2	0000001120012010	hsa04110,hsa04115	yes
138	ANAPC10	CDC20	CCNB2	CDC16	0000001120012010	hsa04110,hsa04115	yes
139	ANAPC10	CDC20	CCNB2	ANAPC1	0000001120012010	hsa04110,hsa04115	yes
140	ANAPC10	CDC20	CCNB2	ANAPC7	0000001120012010	hsa04110,hsa04115	yes
141	ANAPC10	CDC20	CCNB2	ANAPC5	0000001120012010	hsa04110,hsa04115	yes
142	ANAPC10	CDC20	CCNB2	ANAPC4	0000001120012010	hsa04110,hsa04115	yes
143	CDC26	CDC20	CDC27	CCNB2	0000001120012010	hsa04110,hsa04115	yes
144	CDC26	CDC20	CDC27	CCNB1	0000001120012010	hsa04110,hsa04115	yes
145	CDC26	CDC20	CCNB2	CDC16	0000001120012010	hsa04110,hsa04115	yes
146	CDC26	CDC20	CCNB2	ANAPC11	0000001120012010	hsa04110,hsa04115	yes
147	CDC26	CDC20	CCNB2	ANAPC7	0000001120012010	hsa04110,hsa04115	yes
148	CDC26	CDC20	CCNB2	ANAPC5	0000001120012010	hsa04110,hsa04115	yes
149	CDC26	CDC20	CCNB2	ANAPC4	0000001120012010	hsa04110,hsa04115	yes
150	CDC26	CDC20	CCNB1	CDC16	0000001120012010	hsa04110,hsa04115	yes
151	CDC26	CDC20	CCNB1	ANAPC11	0000001120012010	hsa04110,hsa04115	yes
152	CDC26	CDC20	CCNB1	ANAPC7	0000001120012010	hsa04110,hsa04115	yes
153	CDC26	CDC20	CCNB1	ANAPC5	0000001120012010	hsa04110,hsa04115	yes
154	CDC26	CDC20	CCNB1	ANAPC4	0000001120012010	hsa04110,hsa04115	yes
155	ANAPC13	CDC20	CDC27	CCNB2	0000001120012010	hsa04110,hsa04115	yes
156	ANAPC13	CDC20	CCNB2	CDC16	0000001120012010	hsa04110,hsa04115	yes
157	ANAPC13	CDC20	CCNB2	ANAPC7	0000001120012010	hsa04110,hsa04115	yes
158	ANAPC13	CDC20	CCNB2	ANAPC5	0000001120012010	hsa04110,hsa04115	yes
159	ANAPC13	CDC20	CCNB2	ANAPC4	0000001120012010	hsa04110,hsa04115	yes
160	ANAPC4	CDC20	CDC27	CCNB2	0000001120012010	hsa04110,hsa04115	yes
161	ANAPC4	CDC20	CDC27	CCNB1	0000001120012010	hsa04110,hsa04115	yes
162	ANAPC4	CDC20	CCNB2	CDC16	0000001120012010	hsa04110,hsa04115	yes
163	ANAPC4	CDC20	CCNB2	ANAPC1	0000001120012010	hsa04110,hsa04115	yes
164	ANAPC4	CDC20	CCNB2	ANAPC11	0000001120012010	hsa04110,hsa04115	yes
165	ANAPC4	CDC20	CCNB2	ANAPC7	0000001120012010	hsa04110,hsa04115	yes
166	ANAPC4	CDC20	CCNB2	ANAPC5	0000001120012010	hsa04110,hsa04115	yes
167	ANAPC4	CDC20	CCNB1	CDC16	0000001120012010	hsa04110,hsa04115	yes
168	ANAPC4	CDC20	CCNB1	ANAPC11	0000001120012010	hsa04110,hsa04115	yes
169	ANAPC4	CDC20	CCNB1	ANAPC7	0000001120012010	hsa04110,hsa04115	yes
170	ANAPC4	CDC20	CCNB1	ANAPC5	0000001120012010	hsa04110,hsa04115	yes
171	ANAPC5	CDC20	CDC27	CCNB2	0000001120012010	hsa04110,hsa04115	yes
172	ANAPC5	CDC20	CDC27	CCNB1	0000001120012010	hsa04110,hsa04115	yes
173	ANAPC5	CDC20	CCNB2	CDC16	0000001120012010	hsa04110,hsa04115	yes
174	ANAPC5	CDC20	CCNB2	ANAPC1	0000001120012010	hsa04110,hsa04115	yes
175	ANAPC5	CDC20	CCNB2	ANAPC11	0000001120012010	hsa04110,hsa04115	yes
176	ANAPC5	CDC20	CCNB2	ANAPC7	0000001120012010	hsa04110,hsa04115	yes
177	ANAPC5	CDC20	CCNB1	CDC16	0000001120012010	hsa04110,hsa04115	yes
178	ANAPC5	CDC20	CCNB1	ANAPC11	0000001120012010	hsa04110,hsa04115	yes
179	ANAPC5	CDC20	CCNB1	ANAPC7	0000001120012010	hsa04110,hsa04115	yes
180	ANAPC7	CDC20	CDC27	CCNB2	0000001120012010	hsa04110,hsa04115	yes
181	ANAPC7	CDC20	CDC27	CCNB1	0000001120012010	hsa04110,hsa04115	yes
182	ANAPC7	CDC20	CCNB2	CDC16	0000001120012010	hsa04110,hsa04115	yes
183	ANAPC7	CDC20	CCNB2	ANAPC1	0000001120012010	hsa04110,hsa04115	yes
184	ANAPC7	CDC20	CCNB2	ANAPC11	0000001120012010	hsa04110,hsa04115	yes
185	ANAPC7	CDC20	CCNB1	CDC16	0000001120012010	hsa04110,hsa04115	yes
186	ANAPC7	CDC20	CCNB1	ANAPC11	0000001120012010	hsa04110,hsa04115	yes
187	ANAPC11	CDC20	CDC27	CCNB2	0000001120012010	hsa04110,hsa04115	yes
188	ANAPC11	CDC20	CDC27	CCNB1	0000001120012010	hsa04110,hsa04115	yes
189	ANAPC11	CDC20	CCNB2	CDC16	0000001120012010	hsa04110,hsa04115	yes
190	ANAPC11	CDC20	CCNB1	CDC16	0000001120012010	hsa04110,hsa04115	yes
191	ANAPC1	CDC20	CDC27	CCNB2	0000001120012010	hsa04110,hsa04115	yes
192	ANAPC1	CDC20	CCNB2	CDC16	0000001120012010	hsa04110,hsa04115	yes
193	CDC16	CDC20	CDC27	CCNB2	0000001120012010	hsa04110,hsa04115	yes
194	CDC16	CDC20	CDC27	CCNB1	0000001120012010	hsa04110,hsa04115	yes
195	CDK1	GJD2	CDC27	CDC16	0000200002010210	hsa04110,hsa04115,hsa04540	yes
196	CDK1	GJD2	CDC27	ANAPC1	0000200002010210	hsa04110,hsa04115,hsa04540	yes
197	CDK1	GJD2	CDC27	ANAPC11	0000200002010210	hsa04110,hsa04115,hsa04540	yes
198	CDK1	GJD2	CDC27	ANAPC7	0000200002010210	hsa04110,hsa04115,hsa04540	yes
199	CDK1	GJD2	CDC27	ANAPC5	0000200002010210	hsa04110,hsa04115,hsa04540	yes
200	CDK1	GJD2	CDC27	ANAPC4	0000200002010210	hsa04110,hsa04115,hsa04540	yes
201	CDK1	GJD2	CDC27	ANAPC13	0000200002010210	hsa04110,hsa04115,hsa04540	yes
202	CDK1	GJD2	CDC27	CDC26	0000200002010210	hsa04110,hsa04115,hsa04540	yes
203	CDK1	GJD2	CDC27	ANAPC10	0000200002010210	hsa04110,hsa04115,hsa04540	yes
204	CDK1	GJD2	CDC16	ANAPC1	0000200002010210	hsa04110,hsa04115,hsa04540	yes
205	CDK1	GJD2	CDC16	ANAPC11	0000200002010210	hsa04110,hsa04115,hsa04540	yes
206	CDK1	GJD2	CDC16	ANAPC7	0000200002010210	hsa04110,hsa04115,hsa04540	yes
207	CDK1	GJD2	CDC16	ANAPC5	0000200002010210	hsa04110,hsa04115,hsa04540	yes
208	CDK1	GJD2	CDC16	ANAPC4	0000200002010210	hsa04110,hsa04115,hsa04540	yes
209	CDK1	GJD2	CDC16	ANAPC13	0000200002010210	hsa04110,hsa04115,hsa04540	yes
210	CDK1	GJD2	CDC16	CDC26	0000200002010210	hsa04110,hsa04115,hsa04540	yes
211	CDK1	GJD2	CDC16	ANAPC10	0000200002010210	hsa04110,hsa04115,hsa04540	yes
212	CDK1	GJD2	ANAPC1	ANAPC7	0000200002010210	hsa04110,hsa04115,hsa04540	yes
213	CDK1	GJD2	ANAPC1	ANAPC5	0000200002010210	hsa04110,hsa04115,hsa04540	yes
214	CDK1	GJD2	ANAPC1	ANAPC4	0000200002010210	hsa04110,hsa04115,hsa04540	yes
215	CDK1	GJD2	ANAPC1	ANAPC10	0000200002010210	hsa04110,hsa04115,hsa04540	yes
216	CDK1	GJD2	ANAPC11	ANAPC7	0000200002010210	hsa04110,hsa04115,hsa04540	yes
217	CDK1	GJD2	ANAPC11	ANAPC5	0000200002010210	hsa04110,hsa04115,hsa04540	yes
218	CDK1	GJD2	ANAPC11	ANAPC4	0000200002010210	hsa04110,hsa04115,hsa04540	yes
219	CDK1	GJD2	ANAPC11	CDC26	0000200002010210	hsa04110,hsa04115,hsa04540	yes
220	CDK1	GJD2	ANAPC7	ANAPC5	0000200002010210	hsa04110,hsa04115,hsa04540	yes
221	CDK1	GJD2	ANAPC7	ANAPC4	0000200002010210	hsa04110,hsa04115,hsa04540	yes
222	CDK1	GJD2	ANAPC7	ANAPC13	0000200002010210	hsa04110,hsa04115,hsa04540	yes
223	CDK1	GJD2	ANAPC7	CDC26	0000200002010210	hsa04110,hsa04115,hsa04540	yes
224	CDK1	GJD2	ANAPC7	ANAPC10	0000200002010210	hsa04110,hsa04115,hsa04540	yes
225	CDK1	GJD2	ANAPC5	ANAPC4	0000200002010210	hsa04110,hsa04115,hsa04540	yes
226	CDK1	GJD2	ANAPC5	ANAPC13	0000200002010210	hsa04110,hsa04115,hsa04540	yes
227	CDK1	GJD2	ANAPC5	CDC26	0000200002010210	hsa04110,hsa04115,hsa04540	yes
228	CDK1	GJD2	ANAPC5	ANAPC10	0000200002010210	hsa04110,hsa04115,hsa04540	yes
229	CDK1	GJD2	ANAPC4	ANAPC13	0000200002010210	hsa04110,hsa04115,hsa04540	yes
230	CDK1	GJD2	ANAPC4	CDC26	0000200002010210	hsa04110,hsa04115,hsa04540	yes
231	CDK1	GJD2	ANAPC4	ANAPC10	0000200002010210	hsa04110,hsa04115,hsa04540	yes
232	CDK1	GJA1	CDC27	CDC16	0000200002010210	hsa04110,hsa04115,hsa04540	yes
233	CDK1	GJA1	CDC27	ANAPC1	0000200002010210	hsa04110,hsa04115,hsa04540	yes
234	CDK1	GJA1	CDC27	ANAPC7	0000200002010210	hsa04110,hsa04115,hsa04540	yes
235	CDK1	GJA1	CDC27	ANAPC5	0000200002010210	hsa04110,hsa04115,hsa04540	yes
236	CDK1	GJA1	CDC27	ANAPC4	0000200002010210	hsa04110,hsa04115,hsa04540	yes
237	CDK1	GJA1	CDC27	ANAPC10	0000200002010210	hsa04110,hsa04115,hsa04540	yes
238	CDK1	GJA1	CDC16	ANAPC1	0000200002010210	hsa04110,hsa04115,hsa04540	yes
239	CDK1	GJA1	CDC16	ANAPC7	0000200002010210	hsa04110,hsa04115,hsa04540	yes
240	CDK1	GJA1	CDC16	ANAPC5	0000200002010210	hsa04110,hsa04115,hsa04540	yes
241	CDK1	GJA1	CDC16	ANAPC4	0000200002010210	hsa04110,hsa04115,hsa04540	yes
242	CDK1	GJA1	CDC16	ANAPC10	0000200002010210	hsa04110,hsa04115,hsa04540	yes
243	CDK1	GJA1	ANAPC1	ANAPC7	0000200002010210	hsa04110,hsa04115,hsa04540	yes
244	CDK1	GJA1	ANAPC1	ANAPC5	0000200002010210	hsa04110,hsa04115,hsa04540	yes
245	CDK1	GJA1	ANAPC1	ANAPC4	0000200002010210	hsa04110,hsa04115,hsa04540	yes
246	CDK1	GJA1	ANAPC1	ANAPC10	0000200002010210	hsa04110,hsa04115,hsa04540	yes
247	CDK1	GJA1	ANAPC7	ANAPC5	0000200002010210	hsa04110,hsa04115,hsa04540	yes
248	CDK1	GJA1	ANAPC7	ANAPC4	0000200002010210	hsa04110,hsa04115,hsa04540	yes
249	CDK1	GJA1	ANAPC7	ANAPC10	0000200002010210	hsa04110,hsa04115,hsa04540	yes
250	CDK1	GJA1	ANAPC5	ANAPC4	0000200002010210	hsa04110,hsa04115,hsa04540	yes
251	CDK1	GJA1	ANAPC5	ANAPC10	0000200002010210	hsa04110,hsa04115,hsa04540	yes
252	CDK1	GJA1	ANAPC4	ANAPC10	0000200002010210	hsa04110,hsa04115,hsa04540	yes
253	CDK7	CDK1	CDC27	CDC16	0000100020012010	hsa04110,hsa04115,hsa04540	yes
254	CDK7	CDK1	CDC27	ANAPC11	0000100020012010	hsa04110,hsa04115,hsa04540	yes
255	CDK7	CDK1	CDC27	ANAPC7	0000100020012010	hsa04110,hsa04115,hsa04540	yes
256	CDK7	CDK1	CDC27	ANAPC5	0000100020012010	hsa04110,hsa04115,hsa04540	yes
257	CDK7	CDK1	CDC27	ANAPC4	0000100020012010	hsa04110,hsa04115,hsa04540	yes
258	CDK7	CDK1	CDC27	CDC26	0000100020012010	hsa04110,hsa04115,hsa04540	yes
259	CDK7	CDK1	CDC16	ANAPC11	0000100020012010	hsa04110,hsa04115,hsa04540	yes
260	CDK7	CDK1	CDC16	ANAPC7	0000100020012010	hsa04110,hsa04115,hsa04540	yes
261	CDK7	CDK1	CDC16	ANAPC5	0000100020012010	hsa04110,hsa04115,hsa04540	yes
262	CDK7	CDK1	CDC16	ANAPC4	0000100020012010	hsa04110,hsa04115,hsa04540	yes
263	CDK7	CDK1	CDC16	CDC26	0000100020012010	hsa04110,hsa04115,hsa04540	yes
264	CDK7	CDK1	ANAPC11	ANAPC7	0000100020012010	hsa04110,hsa04115,hsa04540	yes
265	CDK7	CDK1	ANAPC11	ANAPC5	0000100020012010	hsa04110,hsa04115,hsa04540	yes
266	CDK7	CDK1	ANAPC11	ANAPC4	0000100020012010	hsa04110,hsa04115,hsa04540	yes
267	CDK7	CDK1	ANAPC11	CDC26	0000100020012010	hsa04110,hsa04115,hsa04540	yes
268	CDK7	CDK1	ANAPC7	ANAPC5	0000100020012010	hsa04110,hsa04115,hsa04540	yes
269	CDK7	CDK1	ANAPC7	ANAPC4	0000100020012010	hsa04110,hsa04115,hsa04540	yes
270	CDK7	CDK1	ANAPC7	CDC26	0000100020012010	hsa04110,hsa04115,hsa04540	yes
271	CDK7	CDK1	ANAPC5	ANAPC4	0000100020012010	hsa04110,hsa04115,hsa04540	yes
272	CDK7	CDK1	ANAPC5	CDC26	0000100020012010	hsa04110,hsa04115,hsa04540	yes
273	CDK7	CDK1	ANAPC4	CDC26	0000100020012010	hsa04110,hsa04115,hsa04540	yes
274	CDK1	CCNH	CDC27	CDC16	0000100020012010	hsa04110,hsa04115,hsa04540	yes
275	CDK1	CCNH	CDC27	ANAPC1	0000100020012010	hsa04110,hsa04115,hsa04540	yes
276	CDK1	CCNH	CDC27	ANAPC11	0000100020012010	hsa04110,hsa04115,hsa04540	yes
277	CDK1	CCNH	CDC27	ANAPC7	0000100020012010	hsa04110,hsa04115,hsa04540	yes
278	CDK1	CCNH	CDC27	ANAPC5	0000100020012010	hsa04110,hsa04115,hsa04540	yes
279	CDK1	CCNH	CDC27	ANAPC4	0000100020012010	hsa04110,hsa04115,hsa04540	yes
280	CDK1	CCNH	CDC27	ANAPC13	0000100020012010	hsa04110,hsa04115,hsa04540	yes
281	CDK1	CCNH	CDC27	CDC26	0000100020012010	hsa04110,hsa04115,hsa04540	yes
282	CDK1	CCNH	CDC27	ANAPC10	0000100020012010	hsa04110,hsa04115,hsa04540	yes
283	CDK1	CCNH	CDC16	ANAPC1	0000100020012010	hsa04110,hsa04115,hsa04540	yes
284	CDK1	CCNH	CDC16	ANAPC11	0000100020012010	hsa04110,hsa04115,hsa04540	yes
285	CDK1	CCNH	CDC16	ANAPC7	0000100020012010	hsa04110,hsa04115,hsa04540	yes
286	CDK1	CCNH	CDC16	ANAPC5	0000100020012010	hsa04110,hsa04115,hsa04540	yes
287	CDK1	CCNH	CDC16	ANAPC4	0000100020012010	hsa04110,hsa04115,hsa04540	yes
288	CDK1	CCNH	CDC16	ANAPC13	0000100020012010	hsa04110,hsa04115,hsa04540	yes
289	CDK1	CCNH	CDC16	CDC26	0000100020012010	hsa04110,hsa04115,hsa04540	yes
290	CDK1	CCNH	CDC16	ANAPC10	0000100020012010	hsa04110,hsa04115,hsa04540	yes
291	CDK1	CCNH	ANAPC1	ANAPC7	0000100020012010	hsa04110,hsa04115,hsa04540	yes
292	CDK1	CCNH	ANAPC1	ANAPC5	0000100020012010	hsa04110,hsa04115,hsa04540	yes
293	CDK1	CCNH	ANAPC1	ANAPC4	0000100020012010	hsa04110,hsa04115,hsa04540	yes
294	CDK1	CCNH	ANAPC1	ANAPC10	0000100020012010	hsa04110,hsa04115,hsa04540	yes
295	CDK1	CCNH	ANAPC11	ANAPC7	0000100020012010	hsa04110,hsa04115,hsa04540	yes
296	CDK1	CCNH	ANAPC11	ANAPC5	0000100020012010	hsa04110,hsa04115,hsa04540	yes
297	CDK1	CCNH	ANAPC11	ANAPC4	0000100020012010	hsa04110,hsa04115,hsa04540	yes
298	CDK1	CCNH	ANAPC11	CDC26	0000100020012010	hsa04110,hsa04115,hsa04540	yes
299	CDK1	CCNH	ANAPC7	ANAPC5	0000100020012010	hsa04110,hsa04115,hsa04540	yes
300	CDK1	CCNH	ANAPC7	ANAPC4	0000100020012010	hsa04110,hsa04115,hsa04540	yes
301	CDK1	CCNH	ANAPC7	ANAPC13	0000100020012010	hsa04110,hsa04115,hsa04540	yes
302	CDK1	CCNH	ANAPC7	CDC26	0000100020012010	hsa04110,hsa04115,hsa04540	yes
303	CDK1	CCNH	ANAPC7	ANAPC10	0000100020012010	hsa04110,hsa04115,hsa04540	yes
304	CDK1	CCNH	ANAPC5	ANAPC4	0000100020012010	hsa04110,hsa04115,hsa04540	yes
305	CDK1	CCNH	ANAPC5	ANAPC13	0000100020012010	hsa04110,hsa04115,hsa04540	yes
306	CDK1	CCNH	ANAPC5	CDC26	0000100020012010	hsa04110,hsa04115,hsa04540	yes
307	CDK1	CCNH	ANAPC5	ANAPC10	0000100020012010	hsa04110,hsa04115,hsa04540	yes
308	CDK1	CCNH	ANAPC4	ANAPC13	0000100020012010	hsa04110,hsa04115,hsa04540	yes
309	CDK1	CCNH	ANAPC4	CDC26	0000100020012010	hsa04110,hsa04115,hsa04540	yes
310	CDK1	CCNH	ANAPC4	ANAPC10	0000100020012010	hsa04110,hsa04115,hsa04540	yes
311	CDK1	WEE1	CDC27	CDC16	0000200020012010	hsa04110,hsa04115,hsa04540	yes
312	CDK1	WEE1	CDC27	ANAPC7	0000200020012010	hsa04110,hsa04115,hsa04540	yes
313	CDK1	WEE1	CDC27	ANAPC5	0000200020012010	hsa04110,hsa04115,hsa04540	yes
314	CDK1	WEE1	CDC27	ANAPC4	0000200020012010	hsa04110,hsa04115,hsa04540	yes
315	CDK1	WEE1	CDC27	ANAPC13	0000200020012010	hsa04110,hsa04115,hsa04540	yes
316	CDK1	WEE1	CDC16	ANAPC7	0000200020012010	hsa04110,hsa04115,hsa04540	yes
317	CDK1	WEE1	CDC16	ANAPC5	0000200020012010	hsa04110,hsa04115,hsa04540	yes
318	CDK1	WEE1	CDC16	ANAPC4	0000200020012010	hsa04110,hsa04115,hsa04540	yes
319	CDK1	WEE1	CDC16	ANAPC13	0000200020012010	hsa04110,hsa04115,hsa04540	yes
320	CDK1	WEE1	ANAPC7	ANAPC5	0000200020012010	hsa04110,hsa04115,hsa04540	yes
321	CDK1	WEE1	ANAPC7	ANAPC4	0000200020012010	hsa04110,hsa04115,hsa04540	yes
322	CDK1	WEE1	ANAPC7	ANAPC13	0000200020012010	hsa04110,hsa04115,hsa04540	yes
323	CDK1	WEE1	ANAPC5	ANAPC4	0000200020012010	hsa04110,hsa04115,hsa04540	yes
324	CDK1	WEE1	ANAPC5	ANAPC13	0000200020012010	hsa04110,hsa04115,hsa04540	yes
325	CDK1	WEE1	ANAPC4	ANAPC13	0000200020012010	hsa04110,hsa04115,hsa04540	yes
326	CDK1	PKMYT1	CDC27	CDC16	0000200020012010	hsa04110,hsa04115,hsa04540	yes
327	CDK1	PKMYT1	CDC27	ANAPC11	0000200020012010	hsa04110,hsa04115,hsa04540	yes
328	CDK1	PKMYT1	CDC27	ANAPC7	0000200020012010	hsa04110,hsa04115,hsa04540	yes
329	CDK1	PKMYT1	CDC27	ANAPC5	0000200020012010	hsa04110,hsa04115,hsa04540	yes
330	CDK1	PKMYT1	CDC27	ANAPC4	0000200020012010	hsa04110,hsa04115,hsa04540	yes
331	CDK1	PKMYT1	CDC27	CDC26	0000200020012010	hsa04110,hsa04115,hsa04540	yes
332	CDK1	PKMYT1	CDC16	ANAPC11	0000200020012010	hsa04110,hsa04115,hsa04540	yes
333	CDK1	PKMYT1	CDC16	ANAPC7	0000200020012010	hsa04110,hsa04115,hsa04540	yes
334	CDK1	PKMYT1	CDC16	ANAPC5	0000200020012010	hsa04110,hsa04115,hsa04540	yes
335	CDK1	PKMYT1	CDC16	ANAPC4	0000200020012010	hsa04110,hsa04115,hsa04540	yes
336	CDK1	PKMYT1	CDC16	CDC26	0000200020012010	hsa04110,hsa04115,hsa04540	yes
337	CDK1	PKMYT1	ANAPC11	ANAPC7	0000200020012010	hsa04110,hsa04115,hsa04540	yes
338	CDK1	PKMYT1	ANAPC11	ANAPC5	0000200020012010	hsa04110,hsa04115,hsa04540	yes
339	CDK1	PKMYT1	ANAPC11	ANAPC4	0000200020012010	hsa04110,hsa04115,hsa04540	yes
340	CDK1	PKMYT1	ANAPC11	CDC26	0000200020012010	hsa04110,hsa04115,hsa04540	yes
341	CDK1	PKMYT1	ANAPC7	ANAPC5	0000200020012010	hsa04110,hsa04115,hsa04540	yes
342	CDK1	PKMYT1	ANAPC7	ANAPC4	0000200020012010	hsa04110,hsa04115,hsa04540	yes
343	CDK1	PKMYT1	ANAPC7	CDC26	0000200020012010	hsa04110,hsa04115,hsa04540	yes
344	CDK1	PKMYT1	ANAPC5	ANAPC4	0000200020012010	hsa04110,hsa04115,hsa04540	yes
345	CDK1	PKMYT1	ANAPC5	CDC26	0000200020012010	hsa04110,hsa04115,hsa04540	yes
346	CDK1	PKMYT1	ANAPC4	CDC26	0000200020012010	hsa04110,hsa04115,hsa04540	yes
347	CDK1	WEE2	CDC27	CDC16	0000200020012010	hsa04110,hsa04115,hsa04540	yes
348	CDK1	WEE2	CDC27	ANAPC11	0000200020012010	hsa04110,hsa04115,hsa04540	yes
349	CDK1	WEE2	CDC27	ANAPC7	0000200020012010	hsa04110,hsa04115,hsa04540	yes
350	CDK1	WEE2	CDC27	ANAPC5	0000200020012010	hsa04110,hsa04115,hsa04540	yes
351	CDK1	WEE2	CDC27	ANAPC4	0000200020012010	hsa04110,hsa04115,hsa04540	yes
352	CDK1	WEE2	CDC27	CDC26	0000200020012010	hsa04110,hsa04115,hsa04540	yes
353	CDK1	WEE2	CDC16	ANAPC11	0000200020012010	hsa04110,hsa04115,hsa04540	yes
354	CDK1	WEE2	CDC16	ANAPC7	0000200020012010	hsa04110,hsa04115,hsa04540	yes
355	CDK1	WEE2	CDC16	ANAPC5	0000200020012010	hsa04110,hsa04115,hsa04540	yes
356	CDK1	WEE2	CDC16	ANAPC4	0000200020012010	hsa04110,hsa04115,hsa04540	yes
357	CDK1	WEE2	CDC16	CDC26	0000200020012010	hsa04110,hsa04115,hsa04540	yes
358	CDK1	WEE2	ANAPC11	ANAPC7	0000200020012010	hsa04110,hsa04115,hsa04540	yes
359	CDK1	WEE2	ANAPC11	ANAPC5	0000200020012010	hsa04110,hsa04115,hsa04540	yes
360	CDK1	WEE2	ANAPC11	ANAPC4	0000200020012010	hsa04110,hsa04115,hsa04540	yes
361	CDK1	WEE2	ANAPC11	CDC26	0000200020012010	hsa04110,hsa04115,hsa04540	yes
362	CDK1	WEE2	ANAPC7	ANAPC5	0000200020012010	hsa04110,hsa04115,hsa04540	yes
363	CDK1	WEE2	ANAPC7	ANAPC4	0000200020012010	hsa04110,hsa04115,hsa04540	yes
364	CDK1	WEE2	ANAPC7	CDC26	0000200020012010	hsa04110,hsa04115,hsa04540	yes
365	CDK1	WEE2	ANAPC5	ANAPC4	0000200020012010	hsa04110,hsa04115,hsa04540	yes
366	CDK1	WEE2	ANAPC5	CDC26	0000200020012010	hsa04110,hsa04115,hsa04540	yes
367	CDK1	WEE2	ANAPC4	CDC26	0000200020012010	hsa04110,hsa04115,hsa04540	yes
368	CDK1	GADD45G	CDC27	CDC16	0000200020012010	hsa04110,hsa04010,hsa04115,hsa04540	yes
369	CDK1	GADD45G	CDC27	ANAPC1	0000200020012010	hsa04110,hsa04010,hsa04115,hsa04540	yes
370	CDK1	GADD45G	CDC27	ANAPC11	0000200020012010	hsa04110,hsa04010,hsa04115,hsa04540	yes
371	CDK1	GADD45G	CDC27	ANAPC7	0000200020012010	hsa04110,hsa04010,hsa04115,hsa04540	yes
372	CDK1	GADD45G	CDC27	ANAPC5	0000200020012010	hsa04110,hsa04010,hsa04115,hsa04540	yes
373	CDK1	GADD45G	CDC27	ANAPC4	0000200020012010	hsa04110,hsa04010,hsa04115,hsa04540	yes
374	CDK1	GADD45G	CDC27	ANAPC13	0000200020012010	hsa04110,hsa04010,hsa04115,hsa04540	yes
375	CDK1	GADD45G	CDC27	CDC26	0000200020012010	hsa04110,hsa04010,hsa04115,hsa04540	yes
376	CDK1	GADD45G	CDC27	ANAPC10	0000200020012010	hsa04110,hsa04010,hsa04115,hsa04540	yes
377	CDK1	GADD45G	CDC16	ANAPC1	0000200020012010	hsa04110,hsa04010,hsa04115,hsa04540	yes
378	CDK1	GADD45G	CDC16	ANAPC11	0000200020012010	hsa04110,hsa04010,hsa04115,hsa04540	yes
379	CDK1	GADD45G	CDC16	ANAPC7	0000200020012010	hsa04110,hsa04010,hsa04115,hsa04540	yes
380	CDK1	GADD45G	CDC16	ANAPC5	0000200020012010	hsa04110,hsa04010,hsa04115,hsa04540	yes
381	CDK1	GADD45G	CDC16	ANAPC4	0000200020012010	hsa04110,hsa04010,hsa04115,hsa04540	yes
382	CDK1	GADD45G	CDC16	ANAPC13	0000200020012010	hsa04110,hsa04010,hsa04115,hsa04540	yes
383	CDK1	GADD45G	CDC16	CDC26	0000200020012010	hsa04110,hsa04010,hsa04115,hsa04540	yes
384	CDK1	GADD45G	CDC16	ANAPC10	0000200020012010	hsa04110,hsa04010,hsa04115,hsa04540	yes
385	CDK1	GADD45G	ANAPC1	ANAPC7	0000200020012010	hsa04110,hsa04010,hsa04115,hsa04540	yes
386	CDK1	GADD45G	ANAPC1	ANAPC5	0000200020012010	hsa04110,hsa04010,hsa04115,hsa04540	yes
387	CDK1	GADD45G	ANAPC1	ANAPC4	0000200020012010	hsa04110,hsa04010,hsa04115,hsa04540	yes
388	CDK1	GADD45G	ANAPC1	ANAPC10	0000200020012010	hsa04110,hsa04010,hsa04115,hsa04540	yes
389	CDK1	GADD45G	ANAPC11	ANAPC7	0000200020012010	hsa04110,hsa04010,hsa04115,hsa04540	yes
390	CDK1	GADD45G	ANAPC11	ANAPC5	0000200020012010	hsa04110,hsa04010,hsa04115,hsa04540	yes
391	CDK1	GADD45G	ANAPC11	ANAPC4	0000200020012010	hsa04110,hsa04010,hsa04115,hsa04540	yes
392	CDK1	GADD45G	ANAPC11	CDC26	0000200020012010	hsa04110,hsa04010,hsa04115,hsa04540	yes
393	CDK1	GADD45G	ANAPC7	ANAPC5	0000200020012010	hsa04110,hsa04010,hsa04115,hsa04540	yes
394	CDK1	GADD45G	ANAPC7	ANAPC4	0000200020012010	hsa04110,hsa04010,hsa04115,hsa04540	yes
395	CDK1	GADD45G	ANAPC7	ANAPC13	0000200020012010	hsa04110,hsa04010,hsa04115,hsa04540	yes
396	CDK1	GADD45G	ANAPC7	CDC26	0000200020012010	hsa04110,hsa04010,hsa04115,hsa04540	yes
397	CDK1	GADD45G	ANAPC7	ANAPC10	0000200020012010	hsa04110,hsa04010,hsa04115,hsa04540	yes
398	CDK1	GADD45G	ANAPC5	ANAPC4	0000200020012010	hsa04110,hsa04010,hsa04115,hsa04540	yes
399	CDK1	GADD45G	ANAPC5	ANAPC13	0000200020012010	hsa04110,hsa04010,hsa04115,hsa04540	yes
400	CDK1	GADD45G	ANAPC5	CDC26	0000200020012010	hsa04110,hsa04010,hsa04115,hsa04540	yes
401	CDK1	GADD45G	ANAPC5	ANAPC10	0000200020012010	hsa04110,hsa04010,hsa04115,hsa04540	yes
402	CDK1	GADD45G	ANAPC4	ANAPC13	0000200020012010	hsa04110,hsa04010,hsa04115,hsa04540	yes
403	CDK1	GADD45G	ANAPC4	CDC26	0000200020012010	hsa04110,hsa04010,hsa04115,hsa04540	yes
404	CDK1	GADD45G	ANAPC4	ANAPC10	0000200020012010	hsa04110,hsa04010,hsa04115,hsa04540	yes
405	ANAPC10	CDC27	CCNB2	GADD45G	0000200020012010	hsa04110,hsa04010,hsa04115	yes
406	ANAPC10	CCNB2	CDC16	GADD45G	0000200020012010	hsa04110,hsa04010,hsa04115	yes
407	ANAPC10	CCNB2	ANAPC1	GADD45G	0000200020012010	hsa04110,hsa04010,hsa04115	yes
408	ANAPC10	CCNB2	ANAPC7	GADD45G	0000200020012010	hsa04110,hsa04010,hsa04115	yes
409	ANAPC10	CCNB2	ANAPC5	GADD45G	0000200020012010	hsa04110,hsa04010,hsa04115	yes
410	ANAPC10	CCNB2	ANAPC4	GADD45G	0000200020012010	hsa04110,hsa04010,hsa04115	yes
411	CDC26	CDC27	CCNB2	GADD45G	0000200020012010	hsa04110,hsa04010,hsa04115	yes
412	CDC26	CDC27	CCNB1	GADD45G	0000200020012010	hsa04110,hsa04010,hsa04115	yes
413	CDC26	CCNB2	CDC16	GADD45G	0000200020012010	hsa04110,hsa04010,hsa04115	yes
414	CDC26	CCNB2	ANAPC11	GADD45G	0000200020012010	hsa04110,hsa04010,hsa04115	yes
415	CDC26	CCNB2	ANAPC5	GADD45G	0000200020012010	hsa04110,hsa04010,hsa04115	yes
416	CDC26	CCNB2	ANAPC4	GADD45G	0000200020012010	hsa04110,hsa04010,hsa04115	yes
417	CDC26	CCNB1	CDC16	GADD45G	0000200020012010	hsa04110,hsa04010,hsa04115	yes
418	CDC26	CCNB1	ANAPC11	GADD45G	0000200020012010	hsa04110,hsa04010,hsa04115	yes
419	CDC26	CCNB1	ANAPC7	GADD45G	0000200020012010	hsa04110,hsa04010,hsa04115	yes
420	CDC26	CCNB1	ANAPC5	GADD45G	0000200020012010	hsa04110,hsa04010,hsa04115	yes
421	CDC26	CCNB1	ANAPC4	GADD45G	0000200020012010	hsa04110,hsa04010,hsa04115	yes
422	ANAPC13	CDC27	CCNB2	GADD45G	0000200020012010	hsa04110,hsa04010,hsa04115	yes
423	ANAPC13	CCNB2	CDC16	GADD45G	0000200020012010	hsa04110,hsa04010,hsa04115	yes
424	ANAPC13	CCNB2	ANAPC7	GADD45G	0000200020012010	hsa04110,hsa04010,hsa04115	yes
425	ANAPC13	CCNB2	ANAPC5	GADD45G	0000200020012010	hsa04110,hsa04010,hsa04115	yes
426	ANAPC13	CCNB2	ANAPC4	GADD45G	0000200020012010	hsa04110,hsa04010,hsa04115	yes
427	ANAPC4	CDC27	CCNB2	GADD45G	0000200020012010	hsa04110,hsa04010,hsa04115	yes
428	ANAPC4	CDC27	CCNB1	GADD45G	0000200020012010	hsa04110,hsa04010,hsa04115	yes
429	ANAPC4	CCNB2	CDC16	GADD45G	0000200020012010	hsa04110,hsa04010,hsa04115	yes
430	ANAPC4	CCNB2	ANAPC1	GADD45G	0000200020012010	hsa04110,hsa04010,hsa04115	yes
431	ANAPC4	CCNB2	ANAPC11	GADD45G	0000200020012010	hsa04110,hsa04010,hsa04115	yes
432	ANAPC4	CCNB2	ANAPC7	GADD45G	0000200020012010	hsa04110,hsa04010,hsa04115	yes
433	ANAPC4	CCNB2	ANAPC5	GADD45G	0000200020012010	hsa04110,hsa04010,hsa04115	yes
434	ANAPC4	CCNB1	CDC16	GADD45G	0000200020012010	hsa04110,hsa04010,hsa04115	yes
435	ANAPC4	CCNB1	ANAPC11	GADD45G	0000200020012010	hsa04110,hsa04010,hsa04115	yes
436	ANAPC4	CCNB1	ANAPC7	GADD45G	0000200020012010	hsa04110,hsa04010,hsa04115	yes
437	ANAPC4	CCNB1	ANAPC5	GADD45G	0000200020012010	hsa04110,hsa04010,hsa04115	yes
438	ANAPC5	CDC27	CCNB2	GADD45G	0000200020012010	hsa04110,hsa04010,hsa04115	yes
439	ANAPC5	CDC27	CCNB1	GADD45G	0000200020012010	hsa04110,hsa04010,hsa04115	yes
440	ANAPC5	CCNB2	CDC16	GADD45G	0000200020012010	hsa04110,hsa04010,hsa04115	yes
441	ANAPC5	CCNB2	ANAPC1	GADD45G	0000200020012010	hsa04110,hsa04010,hsa04115	yes
442	ANAPC5	CCNB2	ANAPC11	GADD45G	0000200020012010	hsa04110,hsa04010,hsa04115	yes
443	ANAPC5	CCNB2	ANAPC7	GADD45G	0000200020012010	hsa04110,hsa04010,hsa04115	yes
444	ANAPC5	CCNB1	CDC16	GADD45G	0000200020012010	hsa04110,hsa04010,hsa04115	yes
445	ANAPC5	CCNB1	ANAPC11	GADD45G	0000200020012010	hsa04110,hsa04010,hsa04115	yes
446	ANAPC5	CCNB1	ANAPC7	GADD45G	0000200020012010	hsa04110,hsa04010,hsa04115	yes
447	ANAPC7	CDC27	CCNB2	GADD45G	0000200020012010	hsa04110,hsa04010,hsa04115	yes
448	ANAPC7	CDC27	CCNB1	GADD45G	0000200020012010	hsa04110,hsa04010,hsa04115	yes
449	ANAPC7	CCNB2	CDC16	GADD45G	0000200020012010	hsa04110,hsa04010,hsa04115	yes
450	ANAPC7	CCNB2	ANAPC11	GADD45G	0000200020012010	hsa04110,hsa04010,hsa04115	yes
451	ANAPC7	CCNB1	CDC16	GADD45G	0000200020012010	hsa04110,hsa04010,hsa04115	yes
452	ANAPC7	CCNB1	ANAPC11	GADD45G	0000200020012010	hsa04110,hsa04010,hsa04115	yes
453	ANAPC11	CDC27	CCNB2	GADD45G	0000200020012010	hsa04110,hsa04010,hsa04115	yes
454	ANAPC11	CDC27	CCNB1	GADD45G	0000200020012010	hsa04110,hsa04010,hsa04115	yes
455	ANAPC11	CCNB2	CDC16	GADD45G	0000200020012010	hsa04110,hsa04010,hsa04115	yes
456	ANAPC11	CCNB1	CDC16	GADD45G	0000200020012010	hsa04110,hsa04010,hsa04115	yes
457	ANAPC1	CDC27	CCNB2	GADD45G	0000200020012010	hsa04110,hsa04010,hsa04115	yes
458	ANAPC1	CCNB2	CDC16	GADD45G	0000200020012010	hsa04110,hsa04010,hsa04115	yes
459	CDC16	CDC27	CCNB2	GADD45G	0000200020012010	hsa04110,hsa04010,hsa04115	yes
460	CDC16	CDC27	CCNB1	GADD45G	0000200020012010	hsa04110,hsa04010,hsa04115	yes
461	ANAPC10	BUB1	CDC27	FZR1	0000101011000220	hsa04110	yes
462	ANAPC10	BUB1	CDC16	FZR1	0000101011000220	hsa04110	yes
463	ANAPC10	BUB1	ANAPC1	FZR1	0000101011000220	hsa04110	yes
464	ANAPC10	BUB1	ANAPC7	FZR1	0000101011000220	hsa04110	yes
465	ANAPC10	BUB1	ANAPC5	FZR1	0000101011000220	hsa04110	yes
466	ANAPC10	BUB1	FZR1	ANAPC4	0000101011000220	hsa04110	yes
467	ANAPC4	BUB1	CDC27	FZR1	0000101011000220	hsa04110	yes
468	ANAPC4	BUB1	CDC16	FZR1	0000101011000220	hsa04110	yes
469	ANAPC4	BUB1	ANAPC1	FZR1	0000101011000220	hsa04110	yes
470	ANAPC4	BUB1	ANAPC7	FZR1	0000101011000220	hsa04110	yes
471	ANAPC4	BUB1	ANAPC5	FZR1	0000101011000220	hsa04110	yes
472	FZR1	CDC27	CDC16	BUB1	0000101011000220	hsa04110	yes
473	FZR1	CDC27	ANAPC1	BUB1	0000101011000220	hsa04110	yes
474	FZR1	CDC27	ANAPC7	BUB1	0000101011000220	hsa04110	yes
475	FZR1	CDC27	ANAPC5	BUB1	0000101011000220	hsa04110	yes
476	FZR1	CDC16	ANAPC1	BUB1	0000101011000220	hsa04110	yes
477	FZR1	CDC16	ANAPC7	BUB1	0000101011000220	hsa04110	yes
478	FZR1	CDC16	ANAPC5	BUB1	0000101011000220	hsa04110	yes
479	FZR1	ANAPC1	ANAPC7	BUB1	0000101011000220	hsa04110	yes
480	FZR1	ANAPC1	ANAPC5	BUB1	0000101011000220	hsa04110	yes
481	FZR1	ANAPC7	ANAPC5	BUB1	0000101011000220	hsa04110	yes
482	CDK1	CDC27	CDC16	BUB1	0000201021000220	hsa04110,hsa04115,hsa04540	yes
483	CDK1	CDC27	CDC16	MAD2L1	0000201021000220	hsa04110,hsa04115,hsa04540	yes
484	CDK1	CDC27	CDC16	MAD2L2	0000201021000220	hsa04110,hsa04115,hsa04540	yes
485	CDK1	CDC27	ANAPC1	BUB1	0000201021000220	hsa04110,hsa04115,hsa04540	yes
486	CDK1	CDC27	ANAPC11	BUB1	0000201021000220	hsa04110,hsa04115,hsa04540	yes
487	CDK1	CDC27	ANAPC7	BUB1	0000201021000220	hsa04110,hsa04115,hsa04540	yes
488	CDK1	CDC27	ANAPC7	MAD2L1	0000201021000220	hsa04110,hsa04115,hsa04540	yes
489	CDK1	CDC27	ANAPC7	MAD2L2	0000201021000220	hsa04110,hsa04115,hsa04540	yes
490	CDK1	CDC27	ANAPC5	BUB1	0000201021000220	hsa04110,hsa04115,hsa04540	yes
491	CDK1	CDC27	ANAPC5	MAD2L1	0000201021000220	hsa04110,hsa04115,hsa04540	yes
492	CDK1	CDC27	ANAPC5	MAD2L2	0000201021000220	hsa04110,hsa04115,hsa04540	yes
493	CDK1	CDC27	ANAPC4	BUB1	0000201021000220	hsa04110,hsa04115,hsa04540	yes
494	CDK1	CDC27	ANAPC4	MAD2L1	0000201021000220	hsa04110,hsa04115,hsa04540	yes
495	CDK1	CDC27	ANAPC4	MAD2L2	0000201021000220	hsa04110,hsa04115,hsa04540	yes
496	CDK1	CDC27	ANAPC13	BUB1	0000201021000220	hsa04110,hsa04115,hsa04540	yes
497	CDK1	CDC27	ANAPC13	MAD2L1	0000201021000220	hsa04110,hsa04115,hsa04540	yes
498	CDK1	CDC27	CDC26	BUB1	0000201021000220	hsa04110,hsa04115,hsa04540	yes
499	CDK1	CDC27	ANAPC10	BUB1	0000201021000220	hsa04110,hsa04115,hsa04540	yes
500	CDK1	CDC16	ANAPC1	BUB1	0000201021000220	hsa04110,hsa04115,hsa04540	yes
501	CDK1	CDC16	ANAPC11	BUB1	0000201021000220	hsa04110,hsa04115,hsa04540	yes
502	CDK1	CDC16	ANAPC7	BUB1	0000201021000220	hsa04110,hsa04115,hsa04540	yes
503	CDK1	CDC16	ANAPC7	MAD2L1	0000201021000220	hsa04110,hsa04115,hsa04540	yes
504	CDK1	CDC16	ANAPC7	MAD2L2	0000201021000220	hsa04110,hsa04115,hsa04540	yes
505	CDK1	CDC16	ANAPC5	BUB1	0000201021000220	hsa04110,hsa04115,hsa04540	yes
506	CDK1	CDC16	ANAPC5	MAD2L1	0000201021000220	hsa04110,hsa04115,hsa04540	yes
507	CDK1	CDC16	ANAPC5	MAD2L2	0000201021000220	hsa04110,hsa04115,hsa04540	yes
508	CDK1	CDC16	ANAPC4	BUB1	0000201021000220	hsa04110,hsa04115,hsa04540	yes
509	CDK1	CDC16	ANAPC4	MAD2L1	0000201021000220	hsa04110,hsa04115,hsa04540	yes
510	CDK1	CDC16	ANAPC4	MAD2L2	0000201021000220	hsa04110,hsa04115,hsa04540	yes
511	CDK1	CDC16	ANAPC13	BUB1	0000201021000220	hsa04110,hsa04115,hsa04540	yes
512	CDK1	CDC16	ANAPC13	MAD2L1	0000201021000220	hsa04110,hsa04115,hsa04540	yes
513	CDK1	CDC16	CDC26	BUB1	0000201021000220	hsa04110,hsa04115,hsa04540	yes
514	CDK1	CDC16	ANAPC10	BUB1	0000201021000220	hsa04110,hsa04115,hsa04540	yes
515	CDK1	ANAPC1	ANAPC7	BUB1	0000201021000220	hsa04110,hsa04115,hsa04540	yes
516	CDK1	ANAPC1	ANAPC5	BUB1	0000201021000220	hsa04110,hsa04115,hsa04540	yes
517	CDK1	ANAPC1	ANAPC4	BUB1	0000201021000220	hsa04110,hsa04115,hsa04540	yes
518	CDK1	ANAPC1	ANAPC10	BUB1	0000201021000220	hsa04110,hsa04115,hsa04540	yes
519	CDK1	ANAPC11	ANAPC7	BUB1	0000201021000220	hsa04110,hsa04115,hsa04540	yes
520	CDK1	ANAPC11	ANAPC5	BUB1	0000201021000220	hsa04110,hsa04115,hsa04540	yes
521	CDK1	ANAPC11	ANAPC4	BUB1	0000201021000220	hsa04110,hsa04115,hsa04540	yes
522	CDK1	ANAPC11	CDC26	BUB1	0000201021000220	hsa04110,hsa04115,hsa04540	yes
523	CDK1	ANAPC7	ANAPC5	BUB1	0000201021000220	hsa04110,hsa04115,hsa04540	yes
524	CDK1	ANAPC7	ANAPC5	MAD2L1	0000201021000220	hsa04110,hsa04115,hsa04540	yes
525	CDK1	ANAPC7	ANAPC5	MAD2L2	0000201021000220	hsa04110,hsa04115,hsa04540	yes
526	CDK1	ANAPC7	ANAPC4	BUB1	0000201021000220	hsa04110,hsa04115,hsa04540	yes
527	CDK1	ANAPC7	ANAPC4	MAD2L1	0000201021000220	hsa04110,hsa04115,hsa04540	yes
528	CDK1	ANAPC7	ANAPC4	MAD2L2	0000201021000220	hsa04110,hsa04115,hsa04540	yes
529	CDK1	ANAPC7	ANAPC13	BUB1	0000201021000220	hsa04110,hsa04115,hsa04540	yes
530	CDK1	ANAPC7	ANAPC13	MAD2L1	0000201021000220	hsa04110,hsa04115,hsa04540	yes
531	CDK1	ANAPC7	CDC26	BUB1	0000201021000220	hsa04110,hsa04115,hsa04540	yes
532	CDK1	ANAPC7	ANAPC10	BUB1	0000201021000220	hsa04110,hsa04115,hsa04540	yes
533	CDK1	ANAPC5	ANAPC4	BUB1	0000201021000220	hsa04110,hsa04115,hsa04540	yes
534	CDK1	ANAPC5	ANAPC4	MAD2L1	0000201021000220	hsa04110,hsa04115,hsa04540	yes
535	CDK1	ANAPC5	ANAPC4	MAD2L2	0000201021000220	hsa04110,hsa04115,hsa04540	yes
536	CDK1	ANAPC5	ANAPC13	BUB1	0000201021000220	hsa04110,hsa04115,hsa04540	yes
537	CDK1	ANAPC5	ANAPC13	MAD2L1	0000201021000220	hsa04110,hsa04115,hsa04540	yes
538	CDK1	ANAPC5	CDC26	BUB1	0000201021000220	hsa04110,hsa04115,hsa04540	yes
539	CDK1	ANAPC5	ANAPC10	BUB1	0000201021000220	hsa04110,hsa04115,hsa04540	yes
540	CDK1	ANAPC4	ANAPC13	BUB1	0000201021000220	hsa04110,hsa04115,hsa04540	yes
541	CDK1	ANAPC4	ANAPC13	MAD2L1	0000201021000220	hsa04110,hsa04115,hsa04540	yes
542	CDK1	ANAPC4	CDC26	BUB1	0000201021000220	hsa04110,hsa04115,hsa04540	yes
543	CDK1	ANAPC4	ANAPC10	BUB1	0000201021000220	hsa04110,hsa04115,hsa04540	yes
544	ANAPC10	BUB1	CDC27	CCNB2	0000201021000220	hsa04110,hsa04115	yes
545	ANAPC10	BUB1	CCNB2	CDC16	0000201021000220	hsa04110,hsa04115	yes
546	ANAPC10	BUB1	CCNB2	ANAPC1	0000201021000220	hsa04110,hsa04115	yes
547	ANAPC10	BUB1	CCNB2	ANAPC7	0000201021000220	hsa04110,hsa04115	yes
548	ANAPC10	BUB1	CCNB2	ANAPC5	0000201021000220	hsa04110,hsa04115	yes
549	ANAPC10	BUB1	CCNB2	ANAPC4	0000201021000220	hsa04110,hsa04115	yes
550	CDC26	BUB1	CDC27	CCNB2	0000201021000220	hsa04110,hsa04115	yes
551	CDC26	BUB1	CDC27	CCNB1	0000201021000220	hsa04110,hsa04115	yes
552	CDC26	BUB1	CCNB2	CDC16	0000201021000220	hsa04110,hsa04115	yes
553	CDC26	BUB1	CCNB2	ANAPC11	0000201021000220	hsa04110,hsa04115	yes
554	CDC26	BUB1	CCNB2	ANAPC7	0000201021000220	hsa04110,hsa04115	yes
555	CDC26	BUB1	CCNB2	ANAPC5	0000201021000220	hsa04110,hsa04115	yes
556	CDC26	BUB1	CCNB2	ANAPC4	0000201021000220	hsa04110,hsa04115	yes
557	CDC26	BUB1	CCNB1	CDC16	0000201021000220	hsa04110,hsa04115	yes
558	CDC26	BUB1	CCNB1	ANAPC11	0000201021000220	hsa04110,hsa04115	yes
559	CDC26	BUB1	CCNB1	ANAPC7	0000201021000220	hsa04110,hsa04115	yes
560	CDC26	BUB1	CCNB1	ANAPC5	0000201021000220	hsa04110,hsa04115	yes
561	CDC26	BUB1	CCNB1	ANAPC4	0000201021000220	hsa04110,hsa04115	yes
562	ANAPC13	BUB1	CDC27	CCNB2	0000201021000220	hsa04110,hsa04115	yes
563	ANAPC13	BUB1	CCNB2	CDC16	0000201021000220	hsa04110,hsa04115	yes
564	ANAPC13	BUB1	CCNB2	ANAPC7	0000201021000220	hsa04110,hsa04115	yes
565	ANAPC13	BUB1	CCNB2	ANAPC5	0000201021000220	hsa04110,hsa04115	yes
566	ANAPC13	BUB1	CCNB2	ANAPC4	0000201021000220	hsa04110,hsa04115	yes
567	ANAPC13	MAD2L1	CDC27	CCNB2	0000201021000220	hsa04110,hsa04115	yes
568	ANAPC13	MAD2L1	CCNB2	CDC16	0000201021000220	hsa04110,hsa04115	yes
569	ANAPC13	MAD2L1	CCNB2	ANAPC7	0000201021000220	hsa04110,hsa04115	yes
570	ANAPC13	MAD2L1	CCNB2	ANAPC5	0000201021000220	hsa04110,hsa04115	yes
571	ANAPC13	MAD2L1	CCNB2	ANAPC4	0000201021000220	hsa04110,hsa04115	yes
572	ANAPC4	BUB1	CDC27	PTTG1	0000201021000220	hsa04110	yes
573	ANAPC4	BUB1	CDC27	CCNB2	0000201021000220	hsa04110,hsa04115	yes
574	ANAPC4	BUB1	CDC27	CCNB1	0000201021000220	hsa04110,hsa04115	yes
575	ANAPC4	BUB1	PTTG1	CDC16	0000201021000220	hsa04110	yes
576	ANAPC4	BUB1	PTTG1	ANAPC7	0000201021000220	hsa04110	yes
577	ANAPC4	BUB1	PTTG1	ANAPC5	0000201021000220	hsa04110	yes
578	ANAPC4	BUB1	CCNB2	CDC16	0000201021000220	hsa04110,hsa04115	yes
579	ANAPC4	BUB1	CCNB2	ANAPC1	0000201021000220	hsa04110,hsa04115	yes
580	ANAPC4	BUB1	CCNB2	ANAPC11	0000201021000220	hsa04110,hsa04115	yes
581	ANAPC4	BUB1	CCNB2	ANAPC7	0000201021000220	hsa04110,hsa04115	yes
582	ANAPC4	BUB1	CCNB2	ANAPC5	0000201021000220	hsa04110,hsa04115	yes
583	ANAPC4	BUB1	CCNB1	CDC16	0000201021000220	hsa04110,hsa04115	yes
584	ANAPC4	BUB1	CCNB1	ANAPC11	0000201021000220	hsa04110,hsa04115	yes
585	ANAPC4	BUB1	CCNB1	ANAPC7	0000201021000220	hsa04110,hsa04115	yes
586	ANAPC4	BUB1	CCNB1	ANAPC5	0000201021000220	hsa04110,hsa04115	yes
587	ANAPC4	MAD2L1	CDC27	CCNB2	0000201021000220	hsa04110,hsa04115	yes
588	ANAPC4	MAD2L1	CCNB2	CDC16	0000201021000220	hsa04110,hsa04115	yes
589	ANAPC4	MAD2L1	CCNB2	ANAPC7	0000201021000220	hsa04110,hsa04115	yes
590	ANAPC4	MAD2L1	CCNB2	ANAPC5	0000201021000220	hsa04110,hsa04115	yes
591	ANAPC4	MAD2L2	CDC27	CCNB2	0000201021000220	hsa04110,hsa04115	yes
592	ANAPC4	MAD2L2	CCNB2	CDC16	0000201021000220	hsa04110,hsa04115	yes
593	ANAPC4	MAD2L2	CCNB2	ANAPC7	0000201021000220	hsa04110,hsa04115	yes
594	ANAPC4	MAD2L2	CCNB2	ANAPC5	0000201021000220	hsa04110,hsa04115	yes
595	ANAPC5	BUB1	CDC27	PTTG1	0000201021000220	hsa04110	yes
596	ANAPC5	BUB1	CDC27	CCNB2	0000201021000220	hsa04110,hsa04115	yes
597	ANAPC5	BUB1	CDC27	CCNB1	0000201021000220	hsa04110,hsa04115	yes
598	ANAPC5	BUB1	PTTG1	CDC16	0000201021000220	hsa04110	yes
599	ANAPC5	BUB1	PTTG1	ANAPC7	0000201021000220	hsa04110	yes
600	ANAPC5	BUB1	CCNB2	CDC16	0000201021000220	hsa04110,hsa04115	yes
601	ANAPC5	BUB1	CCNB2	ANAPC1	0000201021000220	hsa04110,hsa04115	yes
602	ANAPC5	BUB1	CCNB2	ANAPC11	0000201021000220	hsa04110,hsa04115	yes
603	ANAPC5	BUB1	CCNB2	ANAPC7	0000201021000220	hsa04110,hsa04115	yes
604	ANAPC5	BUB1	CCNB1	CDC16	0000201021000220	hsa04110,hsa04115	yes
605	ANAPC5	BUB1	CCNB1	ANAPC11	0000201021000220	hsa04110,hsa04115	yes
606	ANAPC5	BUB1	CCNB1	ANAPC7	0000201021000220	hsa04110,hsa04115	yes
607	ANAPC5	MAD2L1	CDC27	CCNB2	0000201021000220	hsa04110,hsa04115	yes
608	ANAPC5	MAD2L1	CCNB2	CDC16	0000201021000220	hsa04110,hsa04115	yes
609	ANAPC5	MAD2L1	CCNB2	ANAPC7	0000201021000220	hsa04110,hsa04115	yes
610	ANAPC5	MAD2L2	CDC27	CCNB2	0000201021000220	hsa04110,hsa04115	yes
611	ANAPC5	MAD2L2	CCNB2	CDC16	0000201021000220	hsa04110,hsa04115	yes
612	ANAPC5	MAD2L2	CCNB2	ANAPC7	0000201021000220	hsa04110,hsa04115	yes
613	ANAPC7	BUB1	CDC27	PTTG1	0000201021000220	hsa04110	yes
614	ANAPC7	BUB1	CDC27	CCNB2	0000201021000220	hsa04110,hsa04115	yes
615	ANAPC7	BUB1	CDC27	CCNB1	0000201021000220	hsa04110,hsa04115	yes
616	ANAPC7	BUB1	PTTG1	CDC16	0000201021000220	hsa04110	yes
617	ANAPC7	BUB1	CCNB2	CDC16	0000201021000220	hsa04110,hsa04115	yes
618	ANAPC7	BUB1	CCNB2	ANAPC1	0000201021000220	hsa04110,hsa04115	yes
619	ANAPC7	BUB1	CCNB2	ANAPC11	0000201021000220	hsa04110,hsa04115	yes
620	ANAPC7	BUB1	CCNB1	CDC16	0000201021000220	hsa04110,hsa04115	yes
621	ANAPC7	BUB1	CCNB1	ANAPC11	0000201021000220	hsa04110,hsa04115	yes
622	ANAPC7	MAD2L1	CDC27	CCNB2	0000201021000220	hsa04110,hsa04115	yes
623	ANAPC7	MAD2L1	CCNB2	CDC16	0000201021000220	hsa04110,hsa04115	yes
624	ANAPC7	MAD2L2	CDC27	CCNB2	0000201021000220	hsa04110,hsa04115	yes
625	ANAPC7	MAD2L2	CCNB2	CDC16	0000201021000220	hsa04110,hsa04115	yes
626	ANAPC11	BUB1	CDC27	CCNB2	0000201021000220	hsa04110,hsa04115	yes
627	ANAPC11	BUB1	CDC27	CCNB1	0000201021000220	hsa04110,hsa04115	yes
628	ANAPC11	BUB1	CCNB2	CDC16	0000201021000220	hsa04110,hsa04115	yes
629	ANAPC11	BUB1	CCNB1	CDC16	0000201021000220	hsa04110,hsa04115	yes
630	ANAPC1	BUB1	CDC27	CCNB2	0000201021000220	hsa04110,hsa04115	yes
631	ANAPC1	BUB1	CCNB2	CDC16	0000201021000220	hsa04110,hsa04115	yes
632	CDC16	BUB1	CDC27	PTTG1	0000201021000220	hsa04110	yes
633	CDC16	BUB1	CDC27	CCNB2	0000201021000220	hsa04110,hsa04115	yes
634	CDC16	BUB1	CDC27	CCNB1	0000201021000220	hsa04110,hsa04115	yes
635	CDC16	MAD2L1	CDC27	CCNB2	0000201021000220	hsa04110,hsa04115	yes
636	CDC16	MAD2L2	CDC27	CCNB2	0000201021000220	hsa04110,hsa04115	yes
637	ANAPC10	CDC27	CDC16	FZR1	0000101111011110	hsa04110	yes
638	ANAPC10	CDC27	ANAPC1	FZR1	0000101111011110	hsa04110	yes
639	ANAPC10	CDC27	ANAPC7	FZR1	0000101111011110	hsa04110	yes
640	ANAPC10	CDC27	ANAPC5	FZR1	0000101111011110	hsa04110	yes
641	ANAPC10	CDC27	FZR1	ANAPC4	0000101111011110	hsa04110	yes
642	ANAPC10	CDC16	ANAPC1	FZR1	0000101111011110	hsa04110	yes
643	ANAPC10	CDC16	ANAPC7	FZR1	0000101111011110	hsa04110	yes
644	ANAPC10	CDC16	ANAPC5	FZR1	0000101111011110	hsa04110	yes
645	ANAPC10	CDC16	FZR1	ANAPC4	0000101111011110	hsa04110	yes
646	ANAPC10	ANAPC1	ANAPC7	FZR1	0000101111011110	hsa04110	yes
647	ANAPC10	ANAPC1	ANAPC5	FZR1	0000101111011110	hsa04110	yes
648	ANAPC10	ANAPC1	FZR1	ANAPC4	0000101111011110	hsa04110	yes
649	ANAPC10	ANAPC7	ANAPC5	FZR1	0000101111011110	hsa04110	yes
650	ANAPC10	ANAPC7	FZR1	ANAPC4	0000101111011110	hsa04110	yes
651	ANAPC10	ANAPC5	FZR1	ANAPC4	0000101111011110	hsa04110	yes
652	ANAPC4	CDC27	CDC16	FZR1	0000101111011110	hsa04110	yes
653	ANAPC4	CDC27	ANAPC1	FZR1	0000101111011110	hsa04110	yes
654	ANAPC4	CDC27	ANAPC7	FZR1	0000101111011110	hsa04110	yes
655	ANAPC4	CDC27	ANAPC5	FZR1	0000101111011110	hsa04110	yes
656	ANAPC4	CDC16	ANAPC1	FZR1	0000101111011110	hsa04110	yes
657	ANAPC4	CDC16	ANAPC7	FZR1	0000101111011110	hsa04110	yes
658	ANAPC4	CDC16	ANAPC5	FZR1	0000101111011110	hsa04110	yes
659	ANAPC4	ANAPC1	ANAPC7	FZR1	0000101111011110	hsa04110	yes
660	ANAPC4	ANAPC1	ANAPC5	FZR1	0000101111011110	hsa04110	yes
661	ANAPC4	ANAPC7	ANAPC5	FZR1	0000101111011110	hsa04110	yes
662	FZR1	CDC27	CDC16	ANAPC1	0000101111011110	hsa04110	yes
663	FZR1	CDC27	CDC16	ANAPC7	0000101111011110	hsa04110	yes
664	FZR1	CDC27	CDC16	ANAPC5	0000101111011110	hsa04110	yes
665	FZR1	CDC27	ANAPC1	ANAPC7	0000101111011110	hsa04110	yes
666	FZR1	CDC27	ANAPC1	ANAPC5	0000101111011110	hsa04110	yes
667	FZR1	CDC27	ANAPC7	ANAPC5	0000101111011110	hsa04110	yes
668	FZR1	CDC16	ANAPC1	ANAPC7	0000101111011110	hsa04110	yes
669	FZR1	CDC16	ANAPC1	ANAPC5	0000101111011110	hsa04110	yes
670	FZR1	CDC16	ANAPC7	ANAPC5	0000101111011110	hsa04110	yes
671	FZR1	ANAPC1	ANAPC7	ANAPC5	0000101111011110	hsa04110	yes
672	CDK1	CDC27	CDC16	ANAPC1	0000201121012110	hsa04110,hsa04115,hsa04540	yes
673	CDK1	CDC27	CDC16	ANAPC11	0000201121012110	hsa04110,hsa04115,hsa04540	yes
674	CDK1	CDC27	CDC16	ANAPC7	0000201121012110	hsa04110,hsa04115,hsa04540	yes
675	CDK1	CDC27	CDC16	ANAPC5	0000201121012110	hsa04110,hsa04115,hsa04540	yes
676	CDK1	CDC27	CDC16	ANAPC4	0000201121012110	hsa04110,hsa04115,hsa04540	yes
677	CDK1	CDC27	CDC16	ANAPC13	0000201121012110	hsa04110,hsa04115,hsa04540	yes
678	CDK1	CDC27	CDC16	CDC26	0000201121012110	hsa04110,hsa04115,hsa04540	yes
679	CDK1	CDC27	CDC16	ANAPC10	0000201121012110	hsa04110,hsa04115,hsa04540	yes
680	CDK1	CDC27	ANAPC1	ANAPC7	0000201121012110	hsa04110,hsa04115,hsa04540	yes
681	CDK1	CDC27	ANAPC1	ANAPC5	0000201121012110	hsa04110,hsa04115,hsa04540	yes
682	CDK1	CDC27	ANAPC1	ANAPC4	0000201121012110	hsa04110,hsa04115,hsa04540	yes
683	CDK1	CDC27	ANAPC1	ANAPC10	0000201121012110	hsa04110,hsa04115,hsa04540	yes
684	CDK1	CDC27	ANAPC11	ANAPC7	0000201121012110	hsa04110,hsa04115,hsa04540	yes
685	CDK1	CDC27	ANAPC11	ANAPC5	0000201121012110	hsa04110,hsa04115,hsa04540	yes
686	CDK1	CDC27	ANAPC11	ANAPC4	0000201121012110	hsa04110,hsa04115,hsa04540	yes
687	CDK1	CDC27	ANAPC11	CDC26	0000201121012110	hsa04110,hsa04115,hsa04540	yes
688	CDK1	CDC27	ANAPC7	ANAPC5	0000201121012110	hsa04110,hsa04115,hsa04540	yes
689	CDK1	CDC27	ANAPC7	ANAPC4	0000201121012110	hsa04110,hsa04115,hsa04540	yes
690	CDK1	CDC27	ANAPC7	ANAPC13	0000201121012110	hsa04110,hsa04115,hsa04540	yes
691	CDK1	CDC27	ANAPC7	CDC26	0000201121012110	hsa04110,hsa04115,hsa04540	yes
692	CDK1	CDC27	ANAPC7	ANAPC10	0000201121012110	hsa04110,hsa04115,hsa04540	yes
693	CDK1	CDC27	ANAPC5	ANAPC4	0000201121012110	hsa04110,hsa04115,hsa04540	yes
694	CDK1	CDC27	ANAPC5	ANAPC13	0000201121012110	hsa04110,hsa04115,hsa04540	yes
695	CDK1	CDC27	ANAPC5	CDC26	0000201121012110	hsa04110,hsa04115,hsa04540	yes
696	CDK1	CDC27	ANAPC5	ANAPC10	0000201121012110	hsa04110,hsa04115,hsa04540	yes
697	CDK1	CDC27	ANAPC4	ANAPC13	0000201121012110	hsa04110,hsa04115,hsa04540	yes
698	CDK1	CDC27	ANAPC4	CDC26	0000201121012110	hsa04110,hsa04115,hsa04540	yes
699	CDK1	CDC27	ANAPC4	ANAPC10	0000201121012110	hsa04110,hsa04115,hsa04540	yes
700	CDK1	CDC16	ANAPC1	ANAPC7	0000201121012110	hsa04110,hsa04115,hsa04540	yes
701	CDK1	CDC16	ANAPC1	ANAPC5	0000201121012110	hsa04110,hsa04115,hsa04540	yes
702	CDK1	CDC16	ANAPC1	ANAPC4	0000201121012110	hsa04110,hsa04115,hsa04540	yes
703	CDK1	CDC16	ANAPC1	ANAPC10	0000201121012110	hsa04110,hsa04115,hsa04540	yes
704	CDK1	CDC16	ANAPC11	ANAPC7	0000201121012110	hsa04110,hsa04115,hsa04540	yes
705	CDK1	CDC16	ANAPC11	ANAPC5	0000201121012110	hsa04110,hsa04115,hsa04540	yes
706	CDK1	CDC16	ANAPC11	ANAPC4	0000201121012110	hsa04110,hsa04115,hsa04540	yes
707	CDK1	CDC16	ANAPC11	CDC26	0000201121012110	hsa04110,hsa04115,hsa04540	yes
708	CDK1	CDC16	ANAPC7	ANAPC5	0000201121012110	hsa04110,hsa04115,hsa04540	yes
709	CDK1	CDC16	ANAPC7	ANAPC4	0000201121012110	hsa04110,hsa04115,hsa04540	yes
710	CDK1	CDC16	ANAPC7	ANAPC13	0000201121012110	hsa04110,hsa04115,hsa04540	yes
711	CDK1	CDC16	ANAPC7	CDC26	0000201121012110	hsa04110,hsa04115,hsa04540	yes
712	CDK1	CDC16	ANAPC7	ANAPC10	0000201121012110	hsa04110,hsa04115,hsa04540	yes
713	CDK1	CDC16	ANAPC5	ANAPC4	0000201121012110	hsa04110,hsa04115,hsa04540	yes
714	CDK1	CDC16	ANAPC5	ANAPC13	0000201121012110	hsa04110,hsa04115,hsa04540	yes
715	CDK1	CDC16	ANAPC5	CDC26	0000201121012110	hsa04110,hsa04115,hsa04540	yes
716	CDK1	CDC16	ANAPC5	ANAPC10	0000201121012110	hsa04110,hsa04115,hsa04540	yes
717	CDK1	CDC16	ANAPC4	ANAPC13	0000201121012110	hsa04110,hsa04115,hsa04540	yes
718	CDK1	CDC16	ANAPC4	CDC26	0000201121012110	hsa04110,hsa04115,hsa04540	yes
719	CDK1	CDC16	ANAPC4	ANAPC10	0000201121012110	hsa04110,hsa04115,hsa04540	yes
720	CDK1	ANAPC1	ANAPC7	ANAPC5	0000201121012110	hsa04110,hsa04115,hsa04540	yes
721	CDK1	ANAPC1	ANAPC7	ANAPC4	0000201121012110	hsa04110,hsa04115,hsa04540	yes
722	CDK1	ANAPC1	ANAPC7	ANAPC10	0000201121012110	hsa04110,hsa04115,hsa04540	yes
723	CDK1	ANAPC1	ANAPC5	ANAPC4	0000201121012110	hsa04110,hsa04115,hsa04540	yes
724	CDK1	ANAPC1	ANAPC5	ANAPC10	0000201121012110	hsa04110,hsa04115,hsa04540	yes
725	CDK1	ANAPC1	ANAPC4	ANAPC10	0000201121012110	hsa04110,hsa04115,hsa04540	yes
726	CDK1	ANAPC11	ANAPC7	ANAPC5	0000201121012110	hsa04110,hsa04115,hsa04540	yes
727	CDK1	ANAPC11	ANAPC7	ANAPC4	0000201121012110	hsa04110,hsa04115,hsa04540	yes
728	CDK1	ANAPC11	ANAPC7	CDC26	0000201121012110	hsa04110,hsa04115,hsa04540	yes
729	CDK1	ANAPC11	ANAPC5	ANAPC4	0000201121012110	hsa04110,hsa04115,hsa04540	yes
730	CDK1	ANAPC11	ANAPC5	CDC26	0000201121012110	hsa04110,hsa04115,hsa04540	yes
731	CDK1	ANAPC11	ANAPC4	CDC26	0000201121012110	hsa04110,hsa04115,hsa04540	yes
732	CDK1	ANAPC7	ANAPC5	ANAPC4	0000201121012110	hsa04110,hsa04115,hsa04540	yes
733	CDK1	ANAPC7	ANAPC5	ANAPC13	0000201121012110	hsa04110,hsa04115,hsa04540	yes
734	CDK1	ANAPC7	ANAPC5	CDC26	0000201121012110	hsa04110,hsa04115,hsa04540	yes
735	CDK1	ANAPC7	ANAPC5	ANAPC10	0000201121012110	hsa04110,hsa04115,hsa04540	yes
736	CDK1	ANAPC7	ANAPC4	ANAPC13	0000201121012110	hsa04110,hsa04115,hsa04540	yes
737	CDK1	ANAPC7	ANAPC4	CDC26	0000201121012110	hsa04110,hsa04115,hsa04540	yes
738	CDK1	ANAPC7	ANAPC4	ANAPC10	0000201121012110	hsa04110,hsa04115,hsa04540	yes
739	CDK1	ANAPC5	ANAPC4	ANAPC13	0000201121012110	hsa04110,hsa04115,hsa04540	yes
740	CDK1	ANAPC5	ANAPC4	CDC26	0000201121012110	hsa04110,hsa04115,hsa04540	yes
741	CDK1	ANAPC5	ANAPC4	ANAPC10	0000201121012110	hsa04110,hsa04115,hsa04540	yes
742	ANAPC10	CDC27	CCNB2	CDC16	0000201121012110	hsa04110,hsa04115	yes
743	ANAPC10	CDC27	CCNB2	ANAPC1	0000201121012110	hsa04110,hsa04115	yes
744	ANAPC10	CDC27	CCNB2	ANAPC7	0000201121012110	hsa04110,hsa04115	yes
745	ANAPC10	CDC27	CCNB2	ANAPC5	0000201121012110	hsa04110,hsa04115	yes
746	ANAPC10	CDC27	CCNB2	ANAPC4	0000201121012110	hsa04110,hsa04115	yes
747	ANAPC10	CCNB2	CDC16	ANAPC1	0000201121012110	hsa04110,hsa04115	yes
748	ANAPC10	CCNB2	CDC16	ANAPC7	0000201121012110	hsa04110,hsa04115	yes
749	ANAPC10	CCNB2	CDC16	ANAPC5	0000201121012110	hsa04110,hsa04115	yes
750	ANAPC10	CCNB2	CDC16	ANAPC4	0000201121012110	hsa04110,hsa04115	yes
751	ANAPC10	CCNB2	ANAPC1	ANAPC7	0000201121012110	hsa04110,hsa04115	yes
752	ANAPC10	CCNB2	ANAPC1	ANAPC5	0000201121012110	hsa04110,hsa04115	yes
753	ANAPC10	CCNB2	ANAPC1	ANAPC4	0000201121012110	hsa04110,hsa04115	yes
754	ANAPC10	CCNB2	ANAPC7	ANAPC5	0000201121012110	hsa04110,hsa04115	yes
755	ANAPC10	CCNB2	ANAPC7	ANAPC4	0000201121012110	hsa04110,hsa04115	yes
756	ANAPC10	CCNB2	ANAPC5	ANAPC4	0000201121012110	hsa04110,hsa04115	yes
757	CDC26	CDC27	CCNB2	CDC16	0000201121012110	hsa04110,hsa04115	yes
758	CDC26	CDC27	CCNB2	ANAPC11	0000201121012110	hsa04110,hsa04115	yes
759	CDC26	CDC27	CCNB2	ANAPC7	0000201121012110	hsa04110,hsa04115	yes
760	CDC26	CDC27	CCNB2	ANAPC5	0000201121012110	hsa04110,hsa04115	yes
761	CDC26	CDC27	CCNB2	ANAPC4	0000201121012110	hsa04110,hsa04115	yes
762	CDC26	CDC27	CCNB1	CDC16	0000201121012110	hsa04110,hsa04115	yes
763	CDC26	CDC27	CCNB1	ANAPC11	0000201121012110	hsa04110,hsa04115	yes
764	CDC26	CDC27	CCNB1	ANAPC7	0000201121012110	hsa04110,hsa04115	yes
765	CDC26	CDC27	CCNB1	ANAPC5	0000201121012110	hsa04110,hsa04115	yes
766	CDC26	CDC27	CCNB1	ANAPC4	0000201121012110	hsa04110,hsa04115	yes
767	CDC26	CCNB2	CDC16	ANAPC11	0000201121012110	hsa04110,hsa04115	yes
768	CDC26	CCNB2	CDC16	ANAPC7	0000201121012110	hsa04110,hsa04115	yes
769	CDC26	CCNB2	CDC16	ANAPC5	0000201121012110	hsa04110,hsa04115	yes
770	CDC26	CCNB2	CDC16	ANAPC4	0000201121012110	hsa04110,hsa04115	yes
771	CDC26	CCNB2	ANAPC11	ANAPC7	0000201121012110	hsa04110,hsa04115	yes
772	CDC26	CCNB2	ANAPC11	ANAPC5	0000201121012110	hsa04110,hsa04115	yes
773	CDC26	CCNB2	ANAPC11	ANAPC4	0000201121012110	hsa04110,hsa04115	yes
774	CDC26	CCNB2	ANAPC7	ANAPC5	0000201121012110	hsa04110,hsa04115	yes
775	CDC26	CCNB2	ANAPC7	ANAPC4	0000201121012110	hsa04110,hsa04115	yes
776	CDC26	CCNB2	ANAPC5	ANAPC4	0000201121012110	hsa04110,hsa04115	yes
777	CDC26	CCNB1	CDC16	ANAPC11	0000201121012110	hsa04110,hsa04115	yes
778	CDC26	CCNB1	CDC16	ANAPC7	0000201121012110	hsa04110,hsa04115	yes
779	CDC26	CCNB1	CDC16	ANAPC5	0000201121012110	hsa04110,hsa04115	yes
780	CDC26	CCNB1	CDC16	ANAPC4	0000201121012110	hsa04110,hsa04115	yes
781	CDC26	CCNB1	ANAPC11	ANAPC7	0000201121012110	hsa04110,hsa04115	yes
782	CDC26	CCNB1	ANAPC11	ANAPC5	0000201121012110	hsa04110,hsa04115	yes
783	CDC26	CCNB1	ANAPC11	ANAPC4	0000201121012110	hsa04110,hsa04115	yes
784	CDC26	CCNB1	ANAPC7	ANAPC5	0000201121012110	hsa04110,hsa04115	yes
785	CDC26	CCNB1	ANAPC7	ANAPC4	0000201121012110	hsa04110,hsa04115	yes
786	CDC26	CCNB1	ANAPC5	ANAPC4	0000201121012110	hsa04110,hsa04115	yes
787	ANAPC13	CDC27	CCNB2	CDC16	0000201121012110	hsa04110,hsa04115	yes
788	ANAPC13	CDC27	CCNB2	ANAPC7	0000201121012110	hsa04110,hsa04115	yes
789	ANAPC13	CDC27	CCNB2	ANAPC5	0000201121012110	hsa04110,hsa04115	yes
790	ANAPC13	CDC27	CCNB2	ANAPC4	0000201121012110	hsa04110,hsa04115	yes
791	ANAPC13	CCNB2	CDC16	ANAPC7	0000201121012110	hsa04110,hsa04115	yes
792	ANAPC13	CCNB2	CDC16	ANAPC5	0000201121012110	hsa04110,hsa04115	yes
793	ANAPC13	CCNB2	CDC16	ANAPC4	0000201121012110	hsa04110,hsa04115	yes
794	ANAPC13	CCNB2	ANAPC7	ANAPC5	0000201121012110	hsa04110,hsa04115	yes
795	ANAPC13	CCNB2	ANAPC7	ANAPC4	0000201121012110	hsa04110,hsa04115	yes
796	ANAPC13	CCNB2	ANAPC5	ANAPC4	0000201121012110	hsa04110,hsa04115	yes
797	ANAPC4	CDC27	PTTG1	CDC16	0000201121012110	hsa04110	yes
798	ANAPC4	CDC27	PTTG1	ANAPC7	0000201121012110	hsa04110	yes
799	ANAPC4	CDC27	PTTG1	ANAPC5	0000201121012110	hsa04110	yes
800	ANAPC4	CDC27	CCNB2	CDC16	0000201121012110	hsa04110,hsa04115	yes
801	ANAPC4	CDC27	CCNB2	ANAPC1	0000201121012110	hsa04110,hsa04115	yes
802	ANAPC4	CDC27	CCNB2	ANAPC11	0000201121012110	hsa04110,hsa04115	yes
803	ANAPC4	CDC27	CCNB2	ANAPC7	0000201121012110	hsa04110,hsa04115	yes
804	ANAPC4	CDC27	CCNB2	ANAPC5	0000201121012110	hsa04110,hsa04115	yes
805	ANAPC4	CDC27	CCNB1	CDC16	0000201121012110	hsa04110,hsa04115	yes
806	ANAPC4	CDC27	CCNB1	ANAPC11	0000201121012110	hsa04110,hsa04115	yes
807	ANAPC4	CDC27	CCNB1	ANAPC7	0000201121012110	hsa04110,hsa04115	yes
808	ANAPC4	CDC27	CCNB1	ANAPC5	0000201121012110	hsa04110,hsa04115	yes
809	ANAPC4	PTTG1	CDC16	ANAPC7	0000201121012110	hsa04110	yes
810	ANAPC4	PTTG1	CDC16	ANAPC5	0000201121012110	hsa04110	yes
811	ANAPC4	PTTG1	ANAPC7	ANAPC5	0000201121012110	hsa04110	yes
812	ANAPC4	CCNB2	CDC16	ANAPC1	0000201121012110	hsa04110,hsa04115	yes
813	ANAPC4	CCNB2	CDC16	ANAPC11	0000201121012110	hsa04110,hsa04115	yes
814	ANAPC4	CCNB2	CDC16	ANAPC7	0000201121012110	hsa04110,hsa04115	yes
815	ANAPC4	CCNB2	CDC16	ANAPC5	0000201121012110	hsa04110,hsa04115	yes
816	ANAPC4	CCNB2	ANAPC1	ANAPC7	0000201121012110	hsa04110,hsa04115	yes
817	ANAPC4	CCNB2	ANAPC1	ANAPC5	0000201121012110	hsa04110,hsa04115	yes
818	ANAPC4	CCNB2	ANAPC11	ANAPC7	0000201121012110	hsa04110,hsa04115	yes
819	ANAPC4	CCNB2	ANAPC11	ANAPC5	0000201121012110	hsa04110,hsa04115	yes
820	ANAPC4	CCNB2	ANAPC7	ANAPC5	0000201121012110	hsa04110,hsa04115	yes
821	ANAPC4	CCNB1	CDC16	ANAPC11	0000201121012110	hsa04110,hsa04115	yes
822	ANAPC4	CCNB1	CDC16	ANAPC7	0000201121012110	hsa04110,hsa04115	yes
823	ANAPC4	CCNB1	CDC16	ANAPC5	0000201121012110	hsa04110,hsa04115	yes
824	ANAPC4	CCNB1	ANAPC11	ANAPC7	0000201121012110	hsa04110,hsa04115	yes
825	ANAPC4	CCNB1	ANAPC11	ANAPC5	0000201121012110	hsa04110,hsa04115	yes
826	ANAPC4	CCNB1	ANAPC7	ANAPC5	0000201121012110	hsa04110,hsa04115	yes
827	ANAPC5	CDC27	PTTG1	CDC16	0000201121012110	hsa04110	yes
828	ANAPC5	CDC27	PTTG1	ANAPC7	0000201121012110	hsa04110	yes
829	ANAPC5	CDC27	CCNB2	CDC16	0000201121012110	hsa04110,hsa04115	yes
830	ANAPC5	CDC27	CCNB2	ANAPC1	0000201121012110	hsa04110,hsa04115	yes
831	ANAPC5	CDC27	CCNB2	ANAPC11	0000201121012110	hsa04110,hsa04115	yes
832	ANAPC5	CDC27	CCNB2	ANAPC7	0000201121012110	hsa04110,hsa04115	yes
833	ANAPC5	CDC27	CCNB1	CDC16	0000201121012110	hsa04110,hsa04115	yes
834	ANAPC5	CDC27	CCNB1	ANAPC11	0000201121012110	hsa04110,hsa04115	yes
835	ANAPC5	CDC27	CCNB1	ANAPC7	0000201121012110	hsa04110,hsa04115	yes
836	ANAPC5	PTTG1	CDC16	ANAPC7	0000201121012110	hsa04110	yes
837	ANAPC5	CCNB2	CDC16	ANAPC1	0000201121012110	hsa04110,hsa04115	yes
838	ANAPC5	CCNB2	CDC16	ANAPC11	0000201121012110	hsa04110,hsa04115	yes
839	ANAPC5	CCNB2	CDC16	ANAPC7	0000201121012110	hsa04110,hsa04115	yes
840	ANAPC5	CCNB2	ANAPC1	ANAPC7	0000201121012110	hsa04110,hsa04115	yes
841	ANAPC5	CCNB2	ANAPC11	ANAPC7	0000201121012110	hsa04110,hsa04115	yes
842	ANAPC5	CCNB1	CDC16	ANAPC11	0000201121012110	hsa04110,hsa04115	yes
843	ANAPC5	CCNB1	CDC16	ANAPC7	0000201121012110	hsa04110,hsa04115	yes
844	ANAPC5	CCNB1	ANAPC11	ANAPC7	0000201121012110	hsa04110,hsa04115	yes
845	ANAPC7	CDC27	PTTG1	CDC16	0000201121012110	hsa04110	yes
846	ANAPC7	CDC27	CCNB2	CDC16	0000201121012110	hsa04110,hsa04115	yes
847	ANAPC7	CDC27	CCNB2	ANAPC1	0000201121012110	hsa04110,hsa04115	yes
848	ANAPC7	CDC27	CCNB2	ANAPC11	0000201121012110	hsa04110,hsa04115	yes
849	ANAPC7	CDC27	CCNB1	CDC16	0000201121012110	hsa04110,hsa04115	yes
850	ANAPC7	CDC27	CCNB1	ANAPC11	0000201121012110	hsa04110,hsa04115	yes
851	ANAPC7	CCNB2	CDC16	ANAPC1	0000201121012110	hsa04110,hsa04115	yes
852	ANAPC7	CCNB2	CDC16	ANAPC11	0000201121012110	hsa04110,hsa04115	yes
853	ANAPC7	CCNB1	CDC16	ANAPC11	0000201121012110	hsa04110,hsa04115	yes
854	ANAPC11	CDC27	CCNB2	CDC16	0000201121012110	hsa04110,hsa04115	yes
855	ANAPC11	CDC27	CCNB1	CDC16	0000201121012110	hsa04110,hsa04115	yes
856	ANAPC1	CDC27	CCNB2	CDC16	0000201121012110	hsa04110,hsa04115	yes
857	ANAPC13	MAD2L1	CDC27	MAD1L1	0100100000012200	hsa04110	yes
858	ANAPC13	MAD2L1	CDC16	MAD1L1	0100100000012200	hsa04110	yes
859	ANAPC13	MAD2L1	ANAPC7	MAD1L1	0100100000012200	hsa04110	yes
860	ANAPC13	MAD2L1	ANAPC5	MAD1L1	0100100000012200	hsa04110	yes
861	ANAPC13	MAD2L1	ANAPC4	MAD1L1	0100100000012200	hsa04110	yes
862	ANAPC4	MAD2L1	CDC27	MAD1L1	0100100000012200	hsa04110	yes
863	ANAPC4	MAD2L1	CDC16	MAD1L1	0100100000012200	hsa04110	yes
864	ANAPC4	MAD2L1	ANAPC7	MAD1L1	0100100000012200	hsa04110	yes
865	ANAPC4	MAD2L1	ANAPC5	MAD1L1	0100100000012200	hsa04110	yes
866	ANAPC4	MAD2L2	CDC27	MAD1L1	0100100000012200	hsa04110	yes
867	ANAPC4	MAD2L2	CDC16	MAD1L1	0100100000012200	hsa04110	yes
868	ANAPC4	MAD2L2	ANAPC7	MAD1L1	0100100000012200	hsa04110	yes
869	ANAPC4	MAD2L2	ANAPC5	MAD1L1	0100100000012200	hsa04110	yes
870	ANAPC5	MAD2L1	CDC27	MAD1L1	0100100000012200	hsa04110	yes
871	ANAPC5	MAD2L1	CDC16	MAD1L1	0100100000012200	hsa04110	yes
872	ANAPC5	MAD2L1	ANAPC7	MAD1L1	0100100000012200	hsa04110	yes
873	ANAPC5	MAD2L2	CDC27	MAD1L1	0100100000012200	hsa04110	yes
874	ANAPC5	MAD2L2	CDC16	MAD1L1	0100100000012200	hsa04110	yes
875	ANAPC5	MAD2L2	ANAPC7	MAD1L1	0100100000012200	hsa04110	yes
876	ANAPC7	MAD2L1	CDC27	MAD1L1	0100100000012200	hsa04110	yes
877	ANAPC7	MAD2L1	CDC16	MAD1L1	0100100000012200	hsa04110	yes
878	ANAPC7	MAD2L2	CDC27	MAD1L1	0100100000012200	hsa04110	yes
879	ANAPC7	MAD2L2	CDC16	MAD1L1	0100100000012200	hsa04110	yes
880	CDC16	MAD2L1	CDC27	MAD1L1	0100100000012200	hsa04110	yes
881	CDC16	MAD2L2	CDC27	MAD1L1	0100100000012200	hsa04110	yes
882	ANAPC10	CDC20	BUB1	CDC27	0100100011002200	hsa04110	yes
883	ANAPC10	CDC20	BUB1	CDC16	0100100011002200	hsa04110	yes
884	ANAPC10	CDC20	BUB1	ANAPC1	0100100011002200	hsa04110	yes
885	ANAPC10	CDC20	BUB1	ANAPC7	0100100011002200	hsa04110	yes
886	ANAPC10	CDC20	BUB1	ANAPC5	0100100011002200	hsa04110	yes
887	ANAPC10	CDC20	BUB1	ANAPC4	0100100011002200	hsa04110	yes
888	CDC26	CDC20	BUB1	CDC27	0100100011002200	hsa04110	yes
889	CDC26	CDC20	BUB1	CDC16	0100100011002200	hsa04110	yes
890	CDC26	CDC20	BUB1	ANAPC11	0100100011002200	hsa04110	yes
891	CDC26	CDC20	BUB1	ANAPC7	0100100011002200	hsa04110	yes
892	CDC26	CDC20	BUB1	ANAPC5	0100100011002200	hsa04110	yes
893	CDC26	CDC20	BUB1	ANAPC4	0100100011002200	hsa04110	yes
894	ANAPC13	CDC20	BUB1	CDC27	0100100011002200	hsa04110	yes
895	ANAPC13	CDC20	BUB1	CDC16	0100100011002200	hsa04110	yes
896	ANAPC13	CDC20	BUB1	ANAPC7	0100100011002200	hsa04110	yes
897	ANAPC13	CDC20	BUB1	ANAPC5	0100100011002200	hsa04110	yes
898	ANAPC13	CDC20	BUB1	ANAPC4	0100100011002200	hsa04110	yes
899	ANAPC13	CDC20	MAD2L1	CDC27	0100100011002200	hsa04110	yes
900	ANAPC13	CDC20	MAD2L1	CDC16	0100100011002200	hsa04110	yes
901	ANAPC13	CDC20	MAD2L1	ANAPC7	0100100011002200	hsa04110	yes
902	ANAPC13	CDC20	MAD2L1	ANAPC5	0100100011002200	hsa04110	yes
903	ANAPC13	CDC20	MAD2L1	ANAPC4	0100100011002200	hsa04110	yes
904	ANAPC4	CDC20	BUB1	CDC27	0100100011002200	hsa04110	yes
905	ANAPC4	CDC20	BUB1	CDC16	0100100011002200	hsa04110	yes
906	ANAPC4	CDC20	BUB1	ANAPC1	0100100011002200	hsa04110	yes
907	ANAPC4	CDC20	BUB1	ANAPC11	0100100011002200	hsa04110	yes
908	ANAPC4	CDC20	BUB1	ANAPC7	0100100011002200	hsa04110	yes
909	ANAPC4	CDC20	BUB1	ANAPC5	0100100011002200	hsa04110	yes
910	ANAPC4	CDC20	MAD2L1	CDC27	0100100011002200	hsa04110	yes
911	ANAPC4	CDC20	MAD2L1	CDC16	0100100011002200	hsa04110	yes
912	ANAPC4	CDC20	MAD2L1	ANAPC7	0100100011002200	hsa04110	yes
913	ANAPC4	CDC20	MAD2L1	ANAPC5	0100100011002200	hsa04110	yes
914	ANAPC4	CDC20	MAD2L2	CDC27	0100100011002200	hsa04110	yes
915	ANAPC4	CDC20	MAD2L2	CDC16	0100100011002200	hsa04110	yes
916	ANAPC4	CDC20	MAD2L2	ANAPC7	0100100011002200	hsa04110	yes
917	ANAPC4	CDC20	MAD2L2	ANAPC5	0100100011002200	hsa04110	yes
918	ANAPC5	CDC20	BUB1	CDC27	0100100011002200	hsa04110	yes
919	ANAPC5	CDC20	BUB1	CDC16	0100100011002200	hsa04110	yes
920	ANAPC5	CDC20	BUB1	ANAPC1	0100100011002200	hsa04110	yes
921	ANAPC5	CDC20	BUB1	ANAPC11	0100100011002200	hsa04110	yes
922	ANAPC5	CDC20	BUB1	ANAPC7	0100100011002200	hsa04110	yes
923	ANAPC5	CDC20	MAD2L1	CDC27	0100100011002200	hsa04110	yes
924	ANAPC5	CDC20	MAD2L1	CDC16	0100100011002200	hsa04110	yes
925	ANAPC5	CDC20	MAD2L1	ANAPC7	0100100011002200	hsa04110	yes
926	ANAPC5	CDC20	MAD2L2	CDC27	0100100011002200	hsa04110	yes
927	ANAPC5	CDC20	MAD2L2	CDC16	0100100011002200	hsa04110	yes
928	ANAPC5	CDC20	MAD2L2	ANAPC7	0100100011002200	hsa04110	yes
929	ANAPC7	CDC20	BUB1	CDC27	0100100011002200	hsa04110	yes
930	ANAPC7	CDC20	BUB1	CDC16	0100100011002200	hsa04110	yes
931	ANAPC7	CDC20	BUB1	ANAPC1	0100100011002200	hsa04110	yes
932	ANAPC7	CDC20	BUB1	ANAPC11	0100100011002200	hsa04110	yes
933	ANAPC7	CDC20	MAD2L1	CDC27	0100100011002200	hsa04110	yes
934	ANAPC7	CDC20	MAD2L1	CDC16	0100100011002200	hsa04110	yes
935	ANAPC7	CDC20	MAD2L2	CDC27	0100100011002200	hsa04110	yes
936	ANAPC7	CDC20	MAD2L2	CDC16	0100100011002200	hsa04110	yes
937	ANAPC11	CDC20	BUB1	CDC27	0100100011002200	hsa04110	yes
938	ANAPC11	CDC20	BUB1	CDC16	0100100011002200	hsa04110	yes
939	ANAPC1	CDC20	BUB1	CDC27	0100100011002200	hsa04110	yes
940	ANAPC1	CDC20	BUB1	CDC16	0100100011002200	hsa04110	yes
941	CDC16	CDC20	BUB1	CDC27	0100100011002200	hsa04110	yes
942	CDC16	CDC20	MAD2L1	CDC27	0100100011002200	hsa04110	yes
943	CDC16	CDC20	MAD2L2	CDC27	0100100011002200	hsa04110	yes
944	ANAPC13	BUB1	MAD2L1	CDC27	0100100022002200	hsa04110	yes
945	ANAPC13	BUB1	MAD2L1	CDC16	0100100022002200	hsa04110	yes
946	ANAPC13	BUB1	MAD2L1	ANAPC7	0100100022002200	hsa04110	yes
947	ANAPC13	BUB1	MAD2L1	ANAPC5	0100100022002200	hsa04110	yes
948	ANAPC13	BUB1	MAD2L1	ANAPC4	0100100022002200	hsa04110	yes
949	ANAPC4	BUB1	MAD2L1	CDC27	0100100022002200	hsa04110	yes
950	ANAPC4	BUB1	MAD2L1	CDC16	0100100022002200	hsa04110	yes
951	ANAPC4	BUB1	MAD2L1	ANAPC7	0100100022002200	hsa04110	yes
952	ANAPC4	BUB1	MAD2L1	ANAPC5	0100100022002200	hsa04110	yes
953	ANAPC4	BUB1	MAD2L2	CDC27	0100100022002200	hsa04110	yes
954	ANAPC4	BUB1	MAD2L2	CDC16	0100100022002200	hsa04110	yes
955	ANAPC4	BUB1	MAD2L2	ANAPC7	0100100022002200	hsa04110	yes
956	ANAPC4	BUB1	MAD2L2	ANAPC5	0100100022002200	hsa04110	yes
957	ANAPC5	BUB1	MAD2L1	CDC27	0100100022002200	hsa04110	yes
958	ANAPC5	BUB1	MAD2L1	CDC16	0100100022002200	hsa04110	yes
959	ANAPC5	BUB1	MAD2L1	ANAPC7	0100100022002200	hsa04110	yes
960	ANAPC5	BUB1	MAD2L2	CDC27	0100100022002200	hsa04110	yes
961	ANAPC5	BUB1	MAD2L2	CDC16	0100100022002200	hsa04110	yes
962	ANAPC5	BUB1	MAD2L2	ANAPC7	0100100022002200	hsa04110	yes
963	ANAPC7	BUB1	MAD2L1	CDC27	0100100022002200	hsa04110	yes
964	ANAPC7	BUB1	MAD2L1	CDC16	0100100022002200	hsa04110	yes
965	ANAPC7	BUB1	MAD2L2	CDC27	0100100022002200	hsa04110	yes
966	ANAPC7	BUB1	MAD2L2	CDC16	0100100022002200	hsa04110	yes
967	CDC16	BUB1	MAD2L1	CDC27	0100100022002200	hsa04110	yes
968	CDC16	BUB1	MAD2L2	CDC27	0100100022002200	hsa04110	yes
969	ANAPC10	CDC20	CDC27	CDC16	0110101011001110	hsa04110	yes
970	ANAPC10	CDC20	CDC27	ANAPC1	0110101011001110	hsa04110	yes
971	ANAPC10	CDC20	CDC27	ANAPC7	0110101011001110	hsa04110	yes
972	ANAPC10	CDC20	CDC27	ANAPC5	0110101011001110	hsa04110	yes
973	ANAPC10	CDC20	CDC27	ANAPC4	0110101011001110	hsa04110	yes
974	ANAPC10	CDC20	CDC16	ANAPC1	0110101011001110	hsa04110	yes
975	ANAPC10	CDC20	CDC16	ANAPC7	0110101011001110	hsa04110	yes
976	ANAPC10	CDC20	CDC16	ANAPC5	0110101011001110	hsa04110	yes
977	ANAPC10	CDC20	CDC16	ANAPC4	0110101011001110	hsa04110	yes
978	ANAPC10	CDC20	ANAPC1	ANAPC7	0110101011001110	hsa04110	yes
979	ANAPC10	CDC20	ANAPC1	ANAPC5	0110101011001110	hsa04110	yes
980	ANAPC10	CDC20	ANAPC1	ANAPC4	0110101011001110	hsa04110	yes
981	ANAPC10	CDC20	ANAPC7	ANAPC5	0110101011001110	hsa04110	yes
982	ANAPC10	CDC20	ANAPC7	ANAPC4	0110101011001110	hsa04110	yes
983	ANAPC10	CDC20	ANAPC5	ANAPC4	0110101011001110	hsa04110	yes
984	CDC26	CDC20	CDC27	CDC16	0110101011001110	hsa04110	yes
985	CDC26	CDC20	CDC27	ANAPC11	0110101011001110	hsa04110	yes
986	CDC26	CDC20	CDC27	ANAPC7	0110101011001110	hsa04110	yes
987	CDC26	CDC20	CDC27	ANAPC5	0110101011001110	hsa04110	yes
988	CDC26	CDC20	CDC27	ANAPC4	0110101011001110	hsa04110	yes
989	CDC26	CDC20	CDC16	ANAPC11	0110101011001110	hsa04110	yes
990	CDC26	CDC20	CDC16	ANAPC7	0110101011001110	hsa04110	yes
991	CDC26	CDC20	CDC16	ANAPC5	0110101011001110	hsa04110	yes
992	CDC26	CDC20	CDC16	ANAPC4	0110101011001110	hsa04110	yes
993	CDC26	CDC20	ANAPC11	ANAPC7	0110101011001110	hsa04110	yes
994	CDC26	CDC20	ANAPC11	ANAPC5	0110101011001110	hsa04110	yes
995	CDC26	CDC20	ANAPC11	ANAPC4	0110101011001110	hsa04110	yes
996	CDC26	CDC20	ANAPC7	ANAPC5	0110101011001110	hsa04110	yes
997	CDC26	CDC20	ANAPC7	ANAPC4	0110101011001110	hsa04110	yes
998	CDC26	CDC20	ANAPC5	ANAPC4	0110101011001110	hsa04110	yes
999	ANAPC13	CDC20	CDC27	CDC16	0110101011001110	hsa04110	yes
1000	ANAPC13	CDC20	CDC27	ANAPC7	0110101011001110	hsa04110	yes
1001	ANAPC13	CDC20	CDC27	ANAPC5	0110101011001110	hsa04110	yes
1002	ANAPC13	CDC20	CDC27	ANAPC4	0110101011001110	hsa04110	yes
1003	ANAPC13	CDC20	CDC16	ANAPC7	0110101011001110	hsa04110	yes
1004	ANAPC13	CDC20	CDC16	ANAPC5	0110101011001110	hsa04110	yes
1005	ANAPC13	CDC20	CDC16	ANAPC4	0110101011001110	hsa04110	yes
1006	ANAPC13	CDC20	ANAPC7	ANAPC5	0110101011001110	hsa04110	yes
1007	ANAPC13	CDC20	ANAPC7	ANAPC4	0110101011001110	hsa04110	yes
1008	ANAPC13	CDC20	ANAPC5	ANAPC4	0110101011001110	hsa04110	yes
1009	ANAPC4	CDC20	CDC27	CDC16	0110101011001110	hsa04110	yes
1010	ANAPC4	CDC20	CDC27	ANAPC1	0110101011001110	hsa04110	yes
1011	ANAPC4	CDC20	CDC27	ANAPC11	0110101011001110	hsa04110	yes
1012	ANAPC4	CDC20	CDC27	ANAPC7	0110101011001110	hsa04110	yes
1013	ANAPC4	CDC20	CDC27	ANAPC5	0110101011001110	hsa04110	yes
1014	ANAPC4	CDC20	CDC16	ANAPC1	0110101011001110	hsa04110	yes
1015	ANAPC4	CDC20	CDC16	ANAPC11	0110101011001110	hsa04110	yes
1016	ANAPC4	CDC20	CDC16	ANAPC7	0110101011001110	hsa04110	yes
1017	ANAPC4	CDC20	CDC16	ANAPC5	0110101011001110	hsa04110	yes
1018	ANAPC4	CDC20	ANAPC1	ANAPC7	0110101011001110	hsa04110	yes
1019	ANAPC4	CDC20	ANAPC1	ANAPC5	0110101011001110	hsa04110	yes
1020	ANAPC4	CDC20	ANAPC11	ANAPC7	0110101011001110	hsa04110	yes
1021	ANAPC4	CDC20	ANAPC11	ANAPC5	0110101011001110	hsa04110	yes
1022	ANAPC4	CDC20	ANAPC7	ANAPC5	0110101011001110	hsa04110	yes
1023	ANAPC5	CDC20	CDC27	CDC16	0110101011001110	hsa04110	yes
1024	ANAPC5	CDC20	CDC27	ANAPC1	0110101011001110	hsa04110	yes
1025	ANAPC5	CDC20	CDC27	ANAPC11	0110101011001110	hsa04110	yes
1026	ANAPC5	CDC20	CDC27	ANAPC7	0110101011001110	hsa04110	yes
1027	ANAPC5	CDC20	CDC16	ANAPC1	0110101011001110	hsa04110	yes
1028	ANAPC5	CDC20	CDC16	ANAPC11	0110101011001110	hsa04110	yes
1029	ANAPC5	CDC20	CDC16	ANAPC7	0110101011001110	hsa04110	yes
1030	ANAPC5	CDC20	ANAPC1	ANAPC7	0110101011001110	hsa04110	yes
1031	ANAPC5	CDC20	ANAPC11	ANAPC7	0110101011001110	hsa04110	yes
1032	ANAPC7	CDC20	CDC27	CDC16	0110101011001110	hsa04110	yes
1033	ANAPC7	CDC20	CDC27	ANAPC1	0110101011001110	hsa04110	yes
1034	ANAPC7	CDC20	CDC27	ANAPC11	0110101011001110	hsa04110	yes
1035	ANAPC7	CDC20	CDC16	ANAPC1	0110101011001110	hsa04110	yes
1036	ANAPC7	CDC20	CDC16	ANAPC11	0110101011001110	hsa04110	yes
1037	ANAPC11	CDC20	CDC27	CDC16	0110101011001110	hsa04110	yes
1038	ANAPC1	CDC20	CDC27	CDC16	0110101011001110	hsa04110	yes
1039	ANAPC10	BUB1	CDC27	CDC16	0110101011002220	hsa04110	yes
1040	ANAPC10	BUB1	CDC27	ANAPC1	0110101011002220	hsa04110	yes
1041	ANAPC10	BUB1	CDC27	ANAPC7	0110101011002220	hsa04110	yes
1042	ANAPC10	BUB1	CDC27	ANAPC5	0110101011002220	hsa04110	yes
1043	ANAPC10	BUB1	CDC27	ANAPC4	0110101011002220	hsa04110	yes
1044	ANAPC10	BUB1	CDC16	ANAPC1	0110101011002220	hsa04110	yes
1045	ANAPC10	BUB1	CDC16	ANAPC7	0110101011002220	hsa04110	yes
1046	ANAPC10	BUB1	CDC16	ANAPC5	0110101011002220	hsa04110	yes
1047	ANAPC10	BUB1	CDC16	ANAPC4	0110101011002220	hsa04110	yes
1048	ANAPC10	BUB1	ANAPC1	ANAPC7	0110101011002220	hsa04110	yes
1049	ANAPC10	BUB1	ANAPC1	ANAPC5	0110101011002220	hsa04110	yes
1050	ANAPC10	BUB1	ANAPC1	ANAPC4	0110101011002220	hsa04110	yes
1051	ANAPC10	BUB1	ANAPC7	ANAPC5	0110101011002220	hsa04110	yes
1052	ANAPC10	BUB1	ANAPC7	ANAPC4	0110101011002220	hsa04110	yes
1053	ANAPC10	BUB1	ANAPC5	ANAPC4	0110101011002220	hsa04110	yes
1054	CDC26	BUB1	CDC27	CDC16	0110101011002220	hsa04110	yes
1055	CDC26	BUB1	CDC27	ANAPC11	0110101011002220	hsa04110	yes
1056	CDC26	BUB1	CDC27	ANAPC7	0110101011002220	hsa04110	yes
1057	CDC26	BUB1	CDC27	ANAPC5	0110101011002220	hsa04110	yes
1058	CDC26	BUB1	CDC27	ANAPC4	0110101011002220	hsa04110	yes
1059	CDC26	BUB1	CDC16	ANAPC11	0110101011002220	hsa04110	yes
1060	CDC26	BUB1	CDC16	ANAPC7	0110101011002220	hsa04110	yes
1061	CDC26	BUB1	CDC16	ANAPC5	0110101011002220	hsa04110	yes
1062	CDC26	BUB1	CDC16	ANAPC4	0110101011002220	hsa04110	yes
1063	CDC26	BUB1	ANAPC11	ANAPC7	0110101011002220	hsa04110	yes
1064	CDC26	BUB1	ANAPC11	ANAPC5	0110101011002220	hsa04110	yes
1065	CDC26	BUB1	ANAPC11	ANAPC4	0110101011002220	hsa04110	yes
1066	CDC26	BUB1	ANAPC7	ANAPC5	0110101011002220	hsa04110	yes
1067	CDC26	BUB1	ANAPC7	ANAPC4	0110101011002220	hsa04110	yes
1068	CDC26	BUB1	ANAPC5	ANAPC4	0110101011002220	hsa04110	yes
1069	ANAPC13	BUB1	CDC27	CDC16	0110101011002220	hsa04110	yes
1070	ANAPC13	BUB1	CDC27	ANAPC7	0110101011002220	hsa04110	yes
1071	ANAPC13	BUB1	CDC27	ANAPC5	0110101011002220	hsa04110	yes
1072	ANAPC13	BUB1	CDC27	ANAPC4	0110101011002220	hsa04110	yes
1073	ANAPC13	BUB1	CDC16	ANAPC7	0110101011002220	hsa04110	yes
1074	ANAPC13	BUB1	CDC16	ANAPC5	0110101011002220	hsa04110	yes
1075	ANAPC13	BUB1	CDC16	ANAPC4	0110101011002220	hsa04110	yes
1076	ANAPC13	BUB1	ANAPC7	ANAPC5	0110101011002220	hsa04110	yes
1077	ANAPC13	BUB1	ANAPC7	ANAPC4	0110101011002220	hsa04110	yes
1078	ANAPC13	BUB1	ANAPC5	ANAPC4	0110101011002220	hsa04110	yes
1079	ANAPC13	MAD2L1	CDC27	CDC16	0110101011002220	hsa04110	yes
1080	ANAPC13	MAD2L1	CDC27	ANAPC7	0110101011002220	hsa04110	yes
1081	ANAPC13	MAD2L1	CDC27	ANAPC5	0110101011002220	hsa04110	yes
1082	ANAPC13	MAD2L1	CDC27	ANAPC4	0110101011002220	hsa04110	yes
1083	ANAPC13	MAD2L1	CDC16	ANAPC7	0110101011002220	hsa04110	yes
1084	ANAPC13	MAD2L1	CDC16	ANAPC5	0110101011002220	hsa04110	yes
1085	ANAPC13	MAD2L1	CDC16	ANAPC4	0110101011002220	hsa04110	yes
1086	ANAPC13	MAD2L1	ANAPC7	ANAPC5	0110101011002220	hsa04110	yes
1087	ANAPC13	MAD2L1	ANAPC7	ANAPC4	0110101011002220	hsa04110	yes
1088	ANAPC13	MAD2L1	ANAPC5	ANAPC4	0110101011002220	hsa04110	yes
1089	ANAPC4	BUB1	CDC27	CDC16	0110101011002220	hsa04110	yes
1090	ANAPC4	BUB1	CDC27	ANAPC1	0110101011002220	hsa04110	yes
1091	ANAPC4	BUB1	CDC27	ANAPC11	0110101011002220	hsa04110	yes
1092	ANAPC4	BUB1	CDC27	ANAPC7	0110101011002220	hsa04110	yes
1093	ANAPC4	BUB1	CDC27	ANAPC5	0110101011002220	hsa04110	yes
1094	ANAPC4	BUB1	CDC16	ANAPC1	0110101011002220	hsa04110	yes
1095	ANAPC4	BUB1	CDC16	ANAPC11	0110101011002220	hsa04110	yes
1096	ANAPC4	BUB1	CDC16	ANAPC7	0110101011002220	hsa04110	yes
1097	ANAPC4	BUB1	CDC16	ANAPC5	0110101011002220	hsa04110	yes
1098	ANAPC4	BUB1	ANAPC1	ANAPC7	0110101011002220	hsa04110	yes
1099	ANAPC4	BUB1	ANAPC1	ANAPC5	0110101011002220	hsa04110	yes
1100	ANAPC4	BUB1	ANAPC11	ANAPC7	0110101011002220	hsa04110	yes
1101	ANAPC4	BUB1	ANAPC11	ANAPC5	0110101011002220	hsa04110	yes
1102	ANAPC4	BUB1	ANAPC7	ANAPC5	0110101011002220	hsa04110	yes
1103	ANAPC4	MAD2L1	CDC27	CDC16	0110101011002220	hsa04110	yes
1104	ANAPC4	MAD2L1	CDC27	ANAPC7	0110101011002220	hsa04110	yes
1105	ANAPC4	MAD2L1	CDC27	ANAPC5	0110101011002220	hsa04110	yes
1106	ANAPC4	MAD2L1	CDC16	ANAPC7	0110101011002220	hsa04110	yes
1107	ANAPC4	MAD2L1	CDC16	ANAPC5	0110101011002220	hsa04110	yes
1108	ANAPC4	MAD2L1	ANAPC7	ANAPC5	0110101011002220	hsa04110	yes
1109	ANAPC4	MAD2L2	CDC27	CDC16	0110101011002220	hsa04110	yes
1110	ANAPC4	MAD2L2	CDC27	ANAPC7	0110101011002220	hsa04110	yes
1111	ANAPC4	MAD2L2	CDC27	ANAPC5	0110101011002220	hsa04110	yes
1112	ANAPC4	MAD2L2	CDC16	ANAPC7	0110101011002220	hsa04110	yes
1113	ANAPC4	MAD2L2	CDC16	ANAPC5	0110101011002220	hsa04110	yes
1114	ANAPC4	MAD2L2	ANAPC7	ANAPC5	0110101011002220	hsa04110	yes
1115	ANAPC5	BUB1	CDC27	CDC16	0110101011002220	hsa04110	yes
1116	ANAPC5	BUB1	CDC27	ANAPC1	0110101011002220	hsa04110	yes
1117	ANAPC5	BUB1	CDC27	ANAPC11	0110101011002220	hsa04110	yes
1118	ANAPC5	BUB1	CDC27	ANAPC7	0110101011002220	hsa04110	yes
1119	ANAPC5	BUB1	CDC16	ANAPC1	0110101011002220	hsa04110	yes
1120	ANAPC5	BUB1	CDC16	ANAPC11	0110101011002220	hsa04110	yes
1121	ANAPC5	BUB1	CDC16	ANAPC7	0110101011002220	hsa04110	yes
1122	ANAPC5	BUB1	ANAPC1	ANAPC7	0110101011002220	hsa04110	yes
1123	ANAPC5	BUB1	ANAPC11	ANAPC7	0110101011002220	hsa04110	yes
1124	ANAPC5	MAD2L1	CDC27	CDC16	0110101011002220	hsa04110	yes
1125	ANAPC5	MAD2L1	CDC27	ANAPC7	0110101011002220	hsa04110	yes
1126	ANAPC5	MAD2L1	CDC16	ANAPC7	0110101011002220	hsa04110	yes
1127	ANAPC5	MAD2L2	CDC27	CDC16	0110101011002220	hsa04110	yes
1128	ANAPC5	MAD2L2	CDC27	ANAPC7	0110101011002220	hsa04110	yes
1129	ANAPC5	MAD2L2	CDC16	ANAPC7	0110101011002220	hsa04110	yes
1130	ANAPC7	BUB1	CDC27	CDC16	0110101011002220	hsa04110	yes
1131	ANAPC7	BUB1	CDC27	ANAPC1	0110101011002220	hsa04110	yes
1132	ANAPC7	BUB1	CDC27	ANAPC11	0110101011002220	hsa04110	yes
1133	ANAPC7	BUB1	CDC16	ANAPC1	0110101011002220	hsa04110	yes
1134	ANAPC7	BUB1	CDC16	ANAPC11	0110101011002220	hsa04110	yes
1135	ANAPC7	MAD2L1	CDC27	CDC16	0110101011002220	hsa04110	yes
1136	ANAPC7	MAD2L2	CDC27	CDC16	0110101011002220	hsa04110	yes
1137	ANAPC11	BUB1	CDC27	CDC16	0110101011002220	hsa04110	yes
1138	ANAPC1	BUB1	CDC27	CDC16	0110101011002220	hsa04110	yes
1139	ANAPC10	CDC27	CDC16	ANAPC1	0111101111011110	hsa04110	yes
1140	ANAPC10	CDC27	CDC16	ANAPC7	0111101111011110	hsa04110	yes
1141	ANAPC10	CDC27	CDC16	ANAPC5	0111101111011110	hsa04110	yes
1142	ANAPC10	CDC27	CDC16	ANAPC4	0111101111011110	hsa04110	yes
1143	ANAPC10	CDC27	ANAPC1	ANAPC7	0111101111011110	hsa04110	yes
1144	ANAPC10	CDC27	ANAPC1	ANAPC5	0111101111011110	hsa04110	yes
1145	ANAPC10	CDC27	ANAPC1	ANAPC4	0111101111011110	hsa04110	yes
1146	ANAPC10	CDC27	ANAPC7	ANAPC5	0111101111011110	hsa04110	yes
1147	ANAPC10	CDC27	ANAPC7	ANAPC4	0111101111011110	hsa04110	yes
1148	ANAPC10	CDC27	ANAPC5	ANAPC4	0111101111011110	hsa04110	yes
1149	ANAPC10	CDC16	ANAPC1	ANAPC7	0111101111011110	hsa04110	yes
1150	ANAPC10	CDC16	ANAPC1	ANAPC5	0111101111011110	hsa04110	yes
1151	ANAPC10	CDC16	ANAPC1	ANAPC4	0111101111011110	hsa04110	yes
1152	ANAPC10	CDC16	ANAPC7	ANAPC5	0111101111011110	hsa04110	yes
1153	ANAPC10	CDC16	ANAPC7	ANAPC4	0111101111011110	hsa04110	yes
1154	ANAPC10	CDC16	ANAPC5	ANAPC4	0111101111011110	hsa04110	yes
1155	ANAPC10	ANAPC1	ANAPC7	ANAPC5	0111101111011110	hsa04110	yes
1156	ANAPC10	ANAPC1	ANAPC7	ANAPC4	0111101111011110	hsa04110	yes
1157	ANAPC10	ANAPC1	ANAPC5	ANAPC4	0111101111011110	hsa04110	yes
1158	ANAPC10	ANAPC7	ANAPC5	ANAPC4	0111101111011110	hsa04110	yes
1159	CDC26	CDC27	CDC16	ANAPC11	0111101111011110	hsa04110	yes
1160	CDC26	CDC27	CDC16	ANAPC7	0111101111011110	hsa04110	yes
1161	CDC26	CDC27	CDC16	ANAPC5	0111101111011110	hsa04110	yes
1162	CDC26	CDC27	CDC16	ANAPC4	0111101111011110	hsa04110	yes
1163	CDC26	CDC27	ANAPC11	ANAPC7	0111101111011110	hsa04110	yes
1164	CDC26	CDC27	ANAPC11	ANAPC5	0111101111011110	hsa04110	yes
1165	CDC26	CDC27	ANAPC11	ANAPC4	0111101111011110	hsa04110	yes
1166	CDC26	CDC27	ANAPC7	ANAPC5	0111101111011110	hsa04110	yes
1167	CDC26	CDC27	ANAPC7	ANAPC4	0111101111011110	hsa04110	yes
1168	CDC26	CDC27	ANAPC5	ANAPC4	0111101111011110	hsa04110	yes
1169	CDC26	CDC16	ANAPC11	ANAPC7	0111101111011110	hsa04110	yes
1170	CDC26	CDC16	ANAPC11	ANAPC5	0111101111011110	hsa04110	yes
1171	CDC26	CDC16	ANAPC11	ANAPC4	0111101111011110	hsa04110	yes
1172	CDC26	CDC16	ANAPC7	ANAPC5	0111101111011110	hsa04110	yes
1173	CDC26	CDC16	ANAPC7	ANAPC4	0111101111011110	hsa04110	yes
1174	CDC26	CDC16	ANAPC5	ANAPC4	0111101111011110	hsa04110	yes
1175	CDC26	ANAPC11	ANAPC7	ANAPC5	0111101111011110	hsa04110	yes
1176	CDC26	ANAPC11	ANAPC7	ANAPC4	0111101111011110	hsa04110	yes
1177	CDC26	ANAPC11	ANAPC5	ANAPC4	0111101111011110	hsa04110	yes
1178	CDC26	ANAPC7	ANAPC5	ANAPC4	0111101111011110	hsa04110	yes
1179	ANAPC13	CDC27	CDC16	ANAPC7	0111101111011110	hsa04110	yes
1180	ANAPC13	CDC27	CDC16	ANAPC5	0111101111011110	hsa04110	yes
1181	ANAPC13	CDC27	CDC16	ANAPC4	0111101111011110	hsa04110	yes
1182	ANAPC13	CDC27	ANAPC7	ANAPC5	0111101111011110	hsa04110	yes
1183	ANAPC13	CDC27	ANAPC7	ANAPC4	0111101111011110	hsa04110	yes
1184	ANAPC13	CDC27	ANAPC5	ANAPC4	0111101111011110	hsa04110	yes
1185	ANAPC13	CDC16	ANAPC7	ANAPC5	0111101111011110	hsa04110	yes
1186	ANAPC13	CDC16	ANAPC7	ANAPC4	0111101111011110	hsa04110	yes
1187	ANAPC13	CDC16	ANAPC5	ANAPC4	0111101111011110	hsa04110	yes
1188	ANAPC13	ANAPC7	ANAPC5	ANAPC4	0111101111011110	hsa04110	yes
1189	ANAPC4	CDC27	CDC16	ANAPC1	0111101111011110	hsa04110	yes
1190	ANAPC4	CDC27	CDC16	ANAPC11	0111101111011110	hsa04110	yes
1191	ANAPC4	CDC27	CDC16	ANAPC7	0111101111011110	hsa04110	yes
1192	ANAPC4	CDC27	CDC16	ANAPC5	0111101111011110	hsa04110	yes
1193	ANAPC4	CDC27	ANAPC1	ANAPC7	0111101111011110	hsa04110	yes
1194	ANAPC4	CDC27	ANAPC1	ANAPC5	0111101111011110	hsa04110	yes
1195	ANAPC4	CDC27	ANAPC11	ANAPC7	0111101111011110	hsa04110	yes
1196	ANAPC4	CDC27	ANAPC11	ANAPC5	0111101111011110	hsa04110	yes
1197	ANAPC4	CDC27	ANAPC7	ANAPC5	0111101111011110	hsa04110	yes
1198	ANAPC4	CDC16	ANAPC1	ANAPC7	0111101111011110	hsa04110	yes
1199	ANAPC4	CDC16	ANAPC1	ANAPC5	0111101111011110	hsa04110	yes
1200	ANAPC4	CDC16	ANAPC11	ANAPC7	0111101111011110	hsa04110	yes
1201	ANAPC4	CDC16	ANAPC11	ANAPC5	0111101111011110	hsa04110	yes
1202	ANAPC4	CDC16	ANAPC7	ANAPC5	0111101111011110	hsa04110	yes
1203	ANAPC4	ANAPC1	ANAPC7	ANAPC5	0111101111011110	hsa04110	yes
1204	ANAPC4	ANAPC11	ANAPC7	ANAPC5	0111101111011110	hsa04110	yes
1205	ANAPC5	CDC27	CDC16	ANAPC1	0111101111011110	hsa04110	yes
1206	ANAPC5	CDC27	CDC16	ANAPC11	0111101111011110	hsa04110	yes
1207	ANAPC5	CDC27	CDC16	ANAPC7	0111101111011110	hsa04110	yes
1208	ANAPC5	CDC27	ANAPC1	ANAPC7	0111101111011110	hsa04110	yes
1209	ANAPC5	CDC27	ANAPC11	ANAPC7	0111101111011110	hsa04110	yes
1210	ANAPC5	CDC16	ANAPC1	ANAPC7	0111101111011110	hsa04110	yes
1211	ANAPC5	CDC16	ANAPC11	ANAPC7	0111101111011110	hsa04110	yes
1212	ANAPC7	CDC27	CDC16	ANAPC1	0111101111011110	hsa04110	yes
1213	ANAPC7	CDC27	CDC16	ANAPC11	0111101111011110	hsa04110	yes
1214	CDC26	CCNB2	ANAPC7	GADD45G	0000200020012010	hsa04110,hsa04010,hsa04115	no
1215	ANAPC7	CCNB2	ANAPC1	GADD45G	0000200020012010	hsa04110,hsa04010,hsa04115	no

## Sheet: Cluster composition
Table S4
	Feedback1	Count (motif size)2
Bistable MH motifs	Negative	0
	Positive	292 (3)
		1213 (4)
Bistable non-MH motifs	Negative	2 (3)
		2 (4)
	Positive	1 (3)

## Sheet: GO MH motif enrichment
Table S5
N	X	LOD	P	GO:ID	GO:Term
4	4	2.69877	1.32971e-07	GO:0000090	mitotic anaphase
4	4	2.69877	1.32971e-07	GO:0051322	anaphase
15	18	2.64867	3.06939e-25	GO:0031145	anaphasE-promoting complex-dependent proteasomal ubiquitin-dependent protein catabolic process
12	14	2.61455	2.66208e-20	GO:0000152	nuclear ubiquitin ligase complex
12	14	2.61455	2.66208e-20	GO:0005680	anaphasE-promoting complex
13	16	2.52867	1.88786e-21	GO:0051436	negative regulation of ubiquitin-protein ligase activity involved in mitotic cell cycle
10	12	2.48914	1.19449e-16	GO:0070979	protein K11-linked ubiquitination
15	22	2.31639	6.18955e-23	GO:0051439	regulation of ubiquitin-protein ligase activity involved in mitotic cell cycle
13	19	2.25887	8.87073e-20	GO:0051351	positive regulation of ligase activity
13	19	2.25887	8.87073e-20	GO:0051352	negative regulation of ligase activity
13	19	2.25887	8.87073e-20	GO:0051437	positive regulation of ubiquitin-protein ligase activity involved in mitotic cell cycle
13	19	2.25887	8.87073e-20	GO:0051443	positive regulation of ubiquitin-protein ligase activity
13	19	2.25887	8.87073e-20	GO:0051444	negative regulation of ubiquitin-protein ligase activity
15	25	2.1693	1.15484e-21	GO:0051340	regulation of ligase activity
15	25	2.1693	1.15484e-21	GO:0051438	regulation of ubiquitin-protein ligase activity
13	21	2.14172	6.51831e-19	GO:0031397	negative regulation of protein ubiquitination
15	27	2.09294	6.03227e-21	GO:0010498	proteasomal protein catabolic process
15	27	2.09294	6.03227e-21	GO:0043161	proteasomal ubiquitin-dependent protein catabolic process
18	37	2.08354	3.97296e-24	GO:0000280	nuclear division
18	37	2.08354	3.97296e-24	GO:0007067	mitosis
18	38	2.0615	7.49571e-24	GO:0048285	organelle fission
13	23	2.04931	3.59041e-18	GO:0031398	positive regulation of protein ubiquitination
21	55	2.04227	5.12299e-26	GO:0022403	cell cycle phase
12	21	2.03252	7.97064e-17	GO:0000151	ubiquitin ligase complex
15	29	2.02784	2.64332e-20	GO:0006511	ubiquitin-dependent protein catabolic process
15	29	2.02784	2.64332e-20	GO:0019941	modification-dependent protein catabolic process
15	29	2.02784	2.64332e-20	GO:0043632	modification-dependent macromolecule catabolic process
15	31	1.97107	1.00599e-19	GO:0031396	regulation of protein ubiquitination
17	45	1.85216	2.84673e-20	GO:0044265	cellular macromolecule catabolic process
21	76	1.82886	1.59083e-22	GO:0051301	cell division
15	41	1.76207	1.93994e-17	GO:0051603	proteolysis involved in cellular protein catabolic process
23	120	1.74328	3.06147e-21	GO:0022402	cell cycle process
20	80	1.71469	3.09332e-20	GO:0007049	cell cycle
17	57	1.69562	3.28264e-18	GO:0009057	macromolecule catabolic process
14	44	1.63972	3.26367e-15	GO:0031400	negative regulation of protein modification process
15	58	1.54126	7.79253e-15	GO:0006508	proteolysis
10	32	1.52845	9.17981e-11	GO:0016567	protein ubiquitination
14	54	1.51328	8.35601e-14	GO:0032269	negative regulation of cellular protein metabolic process
17	80	1.49267	1.99043e-15	GO:0044248	cellular catabolic process
10	34	1.49082	1.82128e-10	GO:0032446	protein modification by small protein conjugation
6	19	1.45993	8.69936e-07	GO:0007093	mitotic cell cycle checkpoint
10	36	1.45609	3.44596e-10	GO:0070647	protein modification by small protein conjugation or removal
14	60	1.45131	4.21049e-13	GO:0051248	negative regulation of protein metabolic process
7	25	1.40337	2.30368e-07	GO:0005815	microtubule organizing center
17	98	1.37822	7.76531e-14	GO:0005654	nucleoplasm
17	114	1.29491	1.10947e-12	GO:0009056	catabolic process
19	150	1.28311	4.39872e-13	GO:0006996	organelle organization
7	31	1.27943	1.16201e-06	GO:0000075	cell cycle checkpoint
19	173	1.20491	6.64564e-12	GO:0044428	nuclear part
23	350	1.1298	2.64948e-10	GO:0016043	cellular component organization
14	109	1.12226	2.38339e-09	GO:0043086	negative regulation of catalytic activity
9	59	1.10183	8.98245e-07	GO:0007346	regulation of mitotic cell cycle
13	106	1.07214	2.08529e-08	GO:0031401	positive regulation of protein modification process
15	139	1.05702	5.95698e-09	GO:0010605	negative regulation of macromolecule metabolic process
14	128	1.03689	2.12801e-08	GO:0051247	positive regulation of protein metabolic process
23	415	1.02297	1.10523e-08	GO:0044260	cellular macromolecule metabolic process
20	274	1.0206	2.97964e-09	GO:0005829	cytosol
21	321	1.00504	6.03096e-09	GO:0043234	protein complex
14	137	1.00088	5.27805e-08	GO:0044092	negative regulation of molecular function
13	124	0.989463	1.47805e-07	GO:0032270	positive regulation of cellular protein metabolic process
15	160	0.98189	4.45187e-08	GO:0009892	negative regulation of metabolic process
21	334	0.981294	1.31501e-08	GO:0032991	macromolecular complex
22	383	0.980944	2.08916e-08	GO:0044446	intracellular organelle part
15	161	0.978558	4.86113e-08	GO:0031399	regulation of protein modification process
23	449	0.971365	6.00047e-08	GO:0043170	macromolecule metabolic process
22	389	0.97118	2.87089e-08	GO:0044422	organelle part
14	147	0.96354	1.33837e-07	GO:0031324	negative regulation of cellular metabolic process
21	368	0.922246	8.62313e-08	GO:0019538	protein metabolic process
16	205	0.911707	1.75863e-07	GO:0051246	regulation of protein metabolic process
15	196	0.872819	7.4207e-07	GO:0032268	regulation of cellular protein metabolic process
23	530	0.856473	1.9506e-06	GO:0044237	cellular metabolic process
18	290	0.847444	6.12206e-07	GO:0050790	regulation of catalytic activity

## Sheet: Mitosis and cell div. pathways
Table S6
Pathway ID	Pathway name
hsa00010	Glycolysis / Gluconeogenesis - Homo sapiens (human)
hsa00020	Citrate cycle (TCA cycle) - Homo sapiens (human)
hsa00030	Pentose phosphate pathway - Homo sapiens (human)
hsa00040	Pentose and glucuronate interconversions - Homo sapiens (human)
hsa00051	Fructose and mannose metabolism - Homo sapiens (human)
hsa00052	Galactose metabolism - Homo sapiens (human)
hsa00053	Ascorbate and aldarate metabolism - Homo sapiens (human)
hsa00061	Fatty acid biosynthesis - Homo sapiens (human)
hsa00062	Fatty acid elongation in mitochondria - Homo sapiens (human)
hsa00071	Fatty acid metabolism - Homo sapiens (human)
hsa00072	Synthesis and degradation of ketone bodies - Homo sapiens (human)
hsa00100	Steroid biosynthesis - Homo sapiens (human)
hsa00130	Ubiquinone and other terpenoid-quinone biosynthesis - Homo sapiens (human)
hsa00140	Steroid hormone biosynthesis - Homo sapiens (human)
hsa00190	Oxidative phosphorylation - Homo sapiens (human)
hsa00230	Purine metabolism - Homo sapiens (human)
hsa00240	Pyrimidine metabolism - Homo sapiens (human)
hsa00250	Alanine, aspartate and glutamate metabolism - Homo sapiens (human)
hsa00260	Glycine, serine and threonine metabolism - Homo sapiens (human)
hsa00270	Cysteine and methionine metabolism - Homo sapiens (human)
hsa00280	Valine, leucine and isoleucine degradation - Homo sapiens (human)
hsa00290	Valine, leucine and isoleucine biosynthesis - Homo sapiens (human)
hsa00300	Lysine biosynthesis - Homo sapiens (human)
hsa00310	Lysine degradation - Homo sapiens (human)
hsa00330	Arginine and proline metabolism - Homo sapiens (human)
hsa00340	Histidine metabolism - Homo sapiens (human)
hsa00350	Tyrosine metabolism - Homo sapiens (human)
hsa00360	Phenylalanine metabolism - Homo sapiens (human)
hsa00380	Tryptophan metabolism - Homo sapiens (human)
hsa00400	Phenylalanine, tyrosine and tryptophan biosynthesis - Homo sapiens (human)
hsa00410	beta-Alanine metabolism - Homo sapiens (human)
hsa00430	Taurine and hypotaurine metabolism - Homo sapiens (human)
hsa00450	Selenoamino acid metabolism - Homo sapiens (human)
hsa00460	Cyanoamino acid metabolism - Homo sapiens (human)
hsa00471	D-Glutamine and D-glutamate metabolism - Homo sapiens (human)
hsa00472	D-Arginine and D-ornithine metabolism - Homo sapiens (human)
hsa00480	Glutathione metabolism - Homo sapiens (human)
hsa00500	Starch and sucrose metabolism - Homo sapiens (human)
hsa00510	N-Glycan biosynthesis - Homo sapiens (human)
hsa00511	Other glycan degradation - Homo sapiens (human)
hsa00512	O-Glycan biosynthesis - Homo sapiens (human)
hsa00514	O-Mannosyl glycan biosynthesis - Homo sapiens (human)
hsa00520	Amino sugar and nucleotide sugar metabolism - Homo sapiens (human)
hsa00524	Butirosin and neomycin biosynthesis - Homo sapiens (human)
hsa00531	Glycosaminoglycan degradation - Homo sapiens (human)
hsa00532	Glycosaminoglycan biosynthesis - chondroitin sulfate - Homo sapiens (human)
hsa00533	Glycosaminoglycan biosynthesis - keratan sulfate - Homo sapiens (human)
hsa00534	Glycosaminoglycan biosynthesis - heparan sulfate - Homo sapiens (human)
hsa00561	Glycerolipid metabolism - Homo sapiens (human)
hsa00562	Inositol phosphate metabolism - Homo sapiens (human)
hsa00563	Glycosylphosphatidylinositol(GPI)-anchor biosynthesis - Homo sapiens (human)
hsa00564	Glycerophospholipid metabolism - Homo sapiens (human)
hsa00565	Ether lipid metabolism - Homo sapiens (human)
hsa00590	Arachidonic acid metabolism - Homo sapiens (human)
hsa00591	Linoleic acid metabolism - Homo sapiens (human)
hsa00592	alpha-Linolenic acid metabolism - Homo sapiens (human)
hsa00600	Sphingolipid metabolism - Homo sapiens (human)
hsa00601	Glycosphingolipid biosynthesis - lacto and neolacto series - Homo sapiens (human)
hsa00603	Glycosphingolipid biosynthesis - globo series - Homo sapiens (human)
hsa00604	Glycosphingolipid biosynthesis - ganglio series - Homo sapiens (human)
hsa00620	Pyruvate metabolism - Homo sapiens (human)
hsa00630	Glyoxylate and dicarboxylate metabolism - Homo sapiens (human)
hsa00640	Propanoate metabolism - Homo sapiens (human)
hsa00650	Butanoate metabolism - Homo sapiens (human)
hsa00670	One carbon pool by folate - Homo sapiens (human)
hsa00730	Thiamine metabolism - Homo sapiens (human)
hsa00740	Riboflavin metabolism - Homo sapiens (human)
hsa00750	Vitamin B6 metabolism - Homo sapiens (human)
hsa00760	Nicotinate and nicotinamide metabolism - Homo sapiens (human)
hsa00770	Pantothenate and CoA biosynthesis - Homo sapiens (human)
hsa00780	Biotin metabolism - Homo sapiens (human)
hsa00785	Lipoic acid metabolism - Homo sapiens (human)
hsa00790	Folate biosynthesis - Homo sapiens (human)
hsa00830	Retinol metabolism - Homo sapiens (human)
hsa00860	Porphyrin and chlorophyll metabolism - Homo sapiens (human)
hsa00900	Terpenoid backbone biosynthesis - Homo sapiens (human)
hsa00910	Nitrogen metabolism - Homo sapiens (human)
hsa00920	Sulfur metabolism - Homo sapiens (human)
hsa00970	Aminoacyl-tRNA biosynthesis - Homo sapiens (human)
hsa01040	Biosynthesis of unsaturated fatty acids - Homo sapiens (human)
hsa02010	ABC transporters - Homo sapiens (human)
hsa03010	Ribosome - Homo sapiens (human)
hsa03018	RNA degradation - Homo sapiens (human)
hsa03020	RNA polymerase - Homo sapiens (human)
hsa03022	Basal transcription factors - Homo sapiens (human)
hsa03030	DNA replication - Homo sapiens (human)
hsa03040	Spliceosome - Homo sapiens (human)
hsa03050	Proteasome - Homo sapiens (human)
hsa03060	Protein export - Homo sapiens (human)
hsa03320	PPAR signaling pathway - Homo sapiens (human)
hsa03410	Base excision repair - Homo sapiens (human)
hsa03420	Nucleotide excision repair - Homo sapiens (human)
hsa03430	Mismatch repair - Homo sapiens (human)
hsa03440	Homologous recombination - Homo sapiens (human)
hsa03450	Non-homologous end-joining - Homo sapiens (human)
hsa04010	MAPK signaling pathway - Homo sapiens (human)
hsa04012	ErbB signaling pathway - Homo sapiens (human)
hsa04020	Calcium signaling pathway - Homo sapiens (human)
hsa04060	Cytokine-cytokine receptor interaction - Homo sapiens (human)
hsa04070	Phosphatidylinositol signaling system - Homo sapiens (human)
hsa04110	Cell cycle - Homo sapiens (human)
hsa04115	p53 signaling pathway - Homo sapiens (human)
hsa04120	Ubiquitin mediated proteolysis - Homo sapiens (human)
hsa04122	Sulfur relay system - Homo sapiens (human)
hsa04130	SNARE interactions in vesicular transport - Homo sapiens (human)
hsa04140	Regulation of autophagy - Homo sapiens (human)
hsa04141	Protein processing in endoplasmic reticulum - Homo sapiens (human)
hsa04142	Lysosome - Homo sapiens (human)
hsa04144	Endocytosis - Homo sapiens (human)
hsa04145	Phagosome - Homo sapiens (human)
hsa04146	Peroxisome - Homo sapiens (human)
hsa04150	mTOR signaling pathway - Homo sapiens (human)
hsa04210	Apoptosis - Homo sapiens (human)
hsa04310	Wnt signaling pathway - Homo sapiens (human)
hsa04330	Notch signaling pathway - Homo sapiens (human)
hsa04340	Hedgehog signaling pathway - Homo sapiens (human)
hsa04350	TGF-beta signaling pathway - Homo sapiens (human)
hsa04370	VEGF signaling pathway - Homo sapiens (human)
hsa04510	Focal adhesion - Homo sapiens (human)
hsa04512	ECM-receptor interaction - Homo sapiens (human)
hsa04514	Cell adhesion molecules (CAMs) - Homo sapiens (human)
hsa04520	Adherens junction - Homo sapiens (human)
hsa04530	Tight junction - Homo sapiens (human)
hsa04540	Gap junction - Homo sapiens (human)
hsa04630	Jak-STAT signaling pathway - Homo sapiens (human)
hsa04810	Regulation of actin cytoskeleton - Homo sapiens (human)
hsa04910	Insulin signaling pathway - Homo sapiens (human)

## Sheet: KEGG MIN
Table S7
EntrezID_A	EntrezID_B
100	4860
10000	1026
10000	1027
10000	1147
10000	2308
10000	2475
10000	2932
10000	3551
10000	4217
10000	4846
10000	5139
10000	5140
10000	5499
10000	5500
10000	5501
10000	5506
10000	5507
10000	5509
10000	572
10000	6416
10000	6517
10000	7249
10000	79660
10000	842
10000	8517
100133583	920
100137049	10390
100137049	10400
100137049	10434
100137049	23659
100137049	23761
100137049	5337
100137049	5338
100137049	85465
10023	1855
10023	1856
10023	1857
100288842	10317
100288842	2683
100288842	8707
100288842	8708
100289720	10317
100289720	2683
100289720	8707
100289720	8708
100294318	920
10113	51128
10113	56681
10125	22800
10125	22808
10125	3265
10125	3845
10125	4893
10125	6237
10135	4837
10135	683
10135	952
10152	55845
10152	8936
10157	501
10162	10390
10162	10400
10162	10434
10162	23659
10162	23761
10162	5337
10162	5338
10162	56994
10163	10092
10163	10093
10163	10094
10163	10095
10163	10109
10163	10552
10163	60
10163	646048
10163	646821
10163	653888
10163	71
10163	81873
1017	1027
1017	1028
1017	1869
1017	1870
1017	1871
1017	5925
1017	990
10170	158835
10170	216
10170	8228
10170	84649
10170	8694
10170	8854
10170	9227
1019	5925
1019	5933
1019	5934
1019	8531
10193	1436
10193	1956
10193	2065
10193	2066
10193	2261
10193	2263
10193	2264
10193	2321
10193	3480
10193	3791
10193	3815
10193	4233
10193	4914
10193	5156
10193	5979
10193	652799
10195	440138
10195	54344
10195	8813
10195	8818
10201	10621
10201	10622
10201	10623
10201	107
10201	10714
10201	108
10201	109
10201	111
10201	11128
10201	112
10201	113
10201	114
10201	115
10201	122481
10201	124583
10201	129607
10201	1503
10201	171568
10201	1841
10201	196883
10201	203
10201	204
10201	205
10201	23649
10201	246721
10201	25885
10201	26289
10201	30834
10201	318
10201	3704
10201	377841
10201	50484
10201	51082
10201	51727
10201	51728
10201	5313
10201	5315
10201	54107
10201	5422
10201	5424
10201	5425
10201	5426
10201	5427
10201	5430
10201	5431
10201	5432
10201	5433
10201	5434
10201	5435
10201	5436
10201	5437
10201	5438
10201	5439
10201	5440
10201	5441
10201	548644
10201	5557
10201	5558
10201	55703
10201	55811
10201	56474
10201	56655
10201	57804
10201	6240
10201	6241
10201	64425
10201	661
10201	84172
10201	84265
10201	87178
10201	953
10201	9533
10201	954
10201	955
10201	956
10201	957
10201	9583
10207	64398
1021	5925
1021	5933
1021	5934
1022	1017
1022	983
10235	22800
10235	22808
10235	3265
10235	3845
10235	4893
10235	6237
10254	3716
10254	3717
10254	3718
10254	7297
1026	1017
1026	1019
1026	1021
1026	595
1026	890
1026	8900
1026	894
1026	896
1026	898
1026	9134
1027	1017
1027	1019
1027	1021
1027	595
1027	890
1027	8900
1027	894
1027	896
10273	5071
1028	1017
1028	1019
1028	1021
1028	595
1028	890
1028	8900
1028	894
1028	896
1029	1019
1029	1021
1029	4193
1029	595
1029	894
1029	896
10294	10273
10294	10477
10294	3303
10294	3304
10294	3305
10294	3306
10294	3310
10294	3312
10294	51619
10294	7321
10294	7322
10294	7323
10294	7324
10294	7325
10297	1499
10297	1855
10297	1856
10297	1857
10297	50649
10298	3984
10298	3985
10298	4638
10298	5604
10298	5605
10298	5609
10298	5894
10298	6416
10298	85366
10298	8874
10298	91807
10298	9459
10299	118424
10299	51465
10299	7326
10299	7327
1030	1019
1030	1021
1030	595
1030	894
1030	896
1031	1019
1031	1021
1031	595
1031	894
1031	896
10317	2523
10317	2524
10317	2525
10317	6484
10317	6487
10319	1605
10319	22801
10319	22987
10319	3655
10319	3672
10319	3673
10319	3674
10319	3675
10319	3676
10319	3678
10319	3679
10319	3680
10319	3685
10319	3688
10319	3690
10319	3691
10319	3693
10319	3694
10319	3695
10319	3696
10319	8515
10319	8516
10319	960
10319	9899
10319	9900
1032	1019
1032	1021
1032	595
1032	894
1032	896
10331	10402
10331	10678
10331	10690
10331	11041
10331	2523
10331	2524
10331	2525
10331	2526
10331	2527
10331	2528
10331	2651
10331	2683
10331	8702
10331	8703
10344	1232
10352	1644
10352	169355
10352	3620
1036	1491
1036	2805
1036	2806
10368	10125
10368	10235
10368	115727
10368	25780
10368	5923
10368	5924
10369	10125
10369	10235
10369	115727
10369	25780
10369	5923
10369	5924
10376	10381
10376	10382
10376	10383
10376	203068
10376	347688
10376	347733
10376	56604
10376	7280
10376	81027
10376	84617
10379	6772
10379	6773
10379	6774
10379	6775
10379	6776
10379	6777
10379	6778
10390	100137049
10390	10162
10390	10400
10390	123745
10390	129642
10390	154141
10390	1606
10390	1607
10390	1608
10390	160851
10390	1609
10390	23761
10390	254531
10390	26279
10390	30814
10390	391013
10390	3931
10390	50487
10390	5130
10390	5319
10390	5320
10390	5321
10390	5322
10390	5337
10390	5338
10390	64600
10390	81579
10390	8398
10390	8399
10390	84647
10390	8525
10390	8526
10390	8527
10390	85465
10390	8611
10390	8612
10390	8613
10390	8681
10390	9162
10390	9468
103910	57530
103910	60
103910	646048
103910	646821
103910	71
10393	10744
10393	246184
10393	25847
10393	29882
10393	29945
10393	51343
10393	51433
10393	51434
10393	51529
10393	64682
10393	650621
10393	85417
10393	8697
10393	8881
10393	891
10393	9133
10393	9232
10393	983
10393	996
10398	57530
10398	60
10398	646048
10398	646821
10398	71
1040	1606
1040	1607
1040	1608
1040	160851
1040	1609
1040	54675
1040	8525
1040	8526
1040	8527
1040	9162
1040	9489
10401	6772
10401	6773
10401	6774
10401	6775
10401	6776
10401	6777
10401	6778
10402	10678
10402	10690
10402	11041
10402	2523
10402	2524
10402	2651
10402	2683
10423	1040
10423	23533
10423	3612
10423	3613
10423	5289
10423	5295
10423	5296
10423	5297
10423	5298
10423	54675
10423	55300
10423	55361
10423	8503
10423	8760
10423	9489
10434	10162
10434	129642
10434	154141
10434	254531
10449	1962
10449	3030
10449	3033
10449	36
10449	51
10449	8310
10451	23533
10451	5290
10451	5291
10451	5293
10451	5294
10451	5295
10451	5296
10451	5879
10451	5880
10451	5881
10451	8503
10454	6885
10458	10163
10458	55740
10458	60
10458	646048
10458	646821
10458	71
10459	10393
10459	246184
10459	25847
10459	29882
10459	29945
10459	51433
10459	51434
10459	51529
10459	64682
10459	650621
10459	8697
10459	8881
10459	996
10468	3624
10468	3625
10468	3626
10468	83729
10525	3309
10525	51726
10525	54431
10525	5611
10525	64215
10554	1040
10554	137964
10554	150763
10554	1606
10554	1607
10554	1608
10554	160851
10554	1609
10554	55750
10554	57678
10554	84803
10554	8525
10554	8526
10554	8527
10554	8760
10554	9162
10555	1040
10555	137964
10555	150763
10555	1606
10555	1607
10555	1608
10555	160851
10555	1609
10555	55750
10555	57678
10555	84803
10555	8525
10555	8526
10555	8527
10555	8760
10555	9162
1056	11343
1056	119548
1056	1606
1056	1607
1056	1608
1056	160851
1056	1609
1056	3990
1056	4023
1056	5406
1056	5407
1056	5408
1056	55750
1056	80339
1056	8513
1056	8525
1056	8526
1056	8527
1056	8611
1056	8612
1056	8613
1056	9162
1056	9388
10563	643
10580	10211
10580	2319
10580	4301
10588	10797
10588	10841
10588	2618
10588	441024
10588	4522
10603	23624
10603	867
10603	868
10606	158
10621	10201
10621	107
10621	108
10621	109
10621	111
10621	112
10621	113
10621	114
10621	115
10621	1503
10621	196883
10621	29922
10621	318
10621	3704
10621	377841
10621	4830
10621	4831
10621	4832
10621	4833
10621	50808
10621	5313
10621	5315
10621	55811
10621	56474
10621	654364
10621	8382
10621	87178
10621	953
10621	956
10622	10201
10622	107
10622	108
10622	109
10622	111
10622	112
10622	113
10622	114
10622	115
10622	1503
10622	196883
10622	29922
10622	318
10622	3704
10622	377841
10622	4830
10622	4831
10622	4832
10622	4833
10622	50808
10622	5313
10622	5315
10622	55811
10622	56474
10622	654364
10622	8382
10622	87178
10622	953
10622	956
10623	10201
10623	107
10623	108
10623	109
10623	111
10623	112
10623	113
10623	114
10623	115
10623	1503
10623	196883
10623	29922
10623	318
10623	3704
10623	377841
10623	4830
10623	4831
10623	4832
10623	4833
10623	50808
10623	5313
10623	5315
10623	55811
10623	56474
10623	654364
10623	8382
10623	87178
10623	953
10623	956
10627	57530
10627	60
10627	646048
10627	646821
10627	71
10637	4838
10637	7040
10637	7042
10637	7043
10672	23365
10672	9138
10673	115650
10673	23495
10673	608
10678	2523
10678	2524
10678	2651
10678	2683
10683	4851
10683	4853
10683	4854
10683	4855
10686	10207
10686	1364
10686	1365
10686	1366
10686	137075
10686	149461
10686	23562
10686	24146
10686	26285
10686	27134
10686	49861
10686	5010
10686	51208
10686	53842
10686	7082
10686	7122
10686	8777
10686	9071
10686	9073
10686	9074
10686	9075
10686	9076
10686	9080
10686	9414
10690	10402
10690	10678
10690	11041
10690	2523
10690	2524
10690	2525
10690	2526
10690	2527
10690	2528
10690	2651
10690	2683
10690	28
10690	8702
10690	8703
107	10201
107	10621
107	10622
107	10623
107	10846
107	11128
107	171568
107	246721
107	25885
107	27115
107	29922
107	30834
107	318
107	377841
107	4830
107	4831
107	4832
107	4833
107	50940
107	51082
107	5136
107	5137
107	5138
107	5139
107	5140
107	5141
107	5142
107	5143
107	5144
107	5145
107	5146
107	5147
107	5148
107	5149
107	5150
107	5151
107	5152
107	5153
107	5158
107	51728
107	5313
107	5315
107	5430
107	5431
107	5432
107	5433
107	5434
107	5435
107	5436
107	5437
107	5438
107	5439
107	5440
107	5441
107	548644
107	5566
107	5567
107	5568
107	55703
107	5613
107	64425
107	654364
107	661
107	8382
107	84172
107	84265
107	8622
107	8654
107	953
107	9533
107	956
10714	10201
10714	29922
10714	377841
10714	4830
10714	4831
10714	4832
10714	4833
10714	5313
10714	5315
10714	654364
10714	8382
10714	953
10714	956
10718	2066
10720	1543
10720	1551
10720	1576
10720	1577
10720	3283
10720	3284
10720	3293
10720	3294
10720	64816
10720	7923
10720	8630
10725	5743
10744	9700
10746	5607
10768	1786
10768	1787
10768	1788
10768	1789
10768	29947
10768	875
10787	55845
10787	8936
10797	10588
10797	10840
10797	10841
10797	123263
10797	160428
10797	25902
10797	2618
10797	275
10797	441024
10797	4522
10797	4524
10797	471
10797	6470
10797	6472
108	10201
108	10621
108	10622
108	10623
108	10846
108	11128
108	171568
108	246721
108	25885
108	27115
108	29922
108	30834
108	318
108	377841
108	4830
108	4831
108	4832
108	4833
108	50940
108	51082
108	5136
108	5137
108	5138
108	5139
108	5140
108	5141
108	5142
108	5143
108	5144
108	5145
108	5146
108	5147
108	5148
108	5149
108	5150
108	5151
108	5152
108	5153
108	5158
108	51728
108	5313
108	5315
108	5430
108	5431
108	5432
108	5433
108	5434
108	5435
108	5436
108	5437
108	5438
108	5439
108	5440
108	5441
108	548644
108	5566
108	5567
108	5568
108	55703
108	5613
108	64425
108	654364
108	661
108	8382
108	84172
108	84265
108	8622
108	8654
108	953
108	9533
108	956
10800	2767
10800	2769
10800	2776
10800	9630
10810	60
10810	646048
10810	646821
10810	71
10840	10841
10840	2618
10840	4548
10841	10840
10841	123263
10841	160428
10841	2618
10841	275
10841	4548
10841	6470
10841	6472
10846	107
10846	108
10846	109
10846	111
10846	112
10846	113
10846	114
10846	115
10846	124583
10846	132
10846	158
10846	1633
10846	196883
10846	22978
10846	270
10846	271
10846	272
10846	2987
10846	30833
10846	3251
10846	353
10846	3704
10846	377841
10846	4907
10846	51251
10846	55811
10846	56953
10846	84618
10846	93034
10846	953
10846	955
10846	956
10846	957
10846	9583
10850	2826
10873	160287
10873	3939
10873	3945
10873	3948
10873	4190
10873	4191
10873	5160
10873	5161
10873	5162
10873	92483
109	10201
109	10621
109	10622
109	10623
109	10846
109	11128
109	171568
109	246721
109	25885
109	27115
109	29922
109	30834
109	318
109	377841
109	4830
109	4831
109	4832
109	4833
109	50940
109	51082
109	5136
109	5137
109	5138
109	5139
109	5140
109	5141
109	5142
109	5143
109	5144
109	5145
109	5146
109	5147
109	5148
109	5149
109	5150
109	5151
109	5152
109	5153
109	5158
109	51728
109	5313
109	5315
109	5430
109	5431
109	5432
109	5433
109	5434
109	5435
109	5436
109	5437
109	5438
109	5439
109	5440
109	5441
109	548644
109	5566
109	5567
109	5568
109	55703
109	5613
109	64425
109	654364
109	661
109	8382
109	84172
109	84265
109	8622
109	8654
109	953
109	9533
109	956
10901	158835
10901	216
10901	8228
10901	84649
10901	8694
10901	8854
10901	9227
10912	4216
10912	5111
10912	85417
10912	891
10912	9133
10912	983
10919	5351
10919	5352
10919	8985
10926	4171
10926	4172
10926	4173
10926	4174
10926	4175
10926	4176
10938	22841
10938	26056
10938	80223
10938	84440
10938	9727
10941	1543
10941	1551
10941	1576
10941	1577
10941	3283
10941	3284
10941	3293
10941	3294
10941	64816
10941	7923
10941	8630
10952	11231
10952	7095
10971	994
10971	995
11009	53832
11009	58985
1101	22801
1101	3655
1101	3672
1101	3673
1101	3674
1101	3675
1101	3676
1101	3678
1101	3679
1101	3680
1101	3685
1101	3688
1101	3690
1101	3691
1101	3693
1101	3694
1101	3695
1101	3696
1101	8515
1101	8516
1103	162466
11041	2523
11041	2524
11041	2651
11041	2683
11059	1436
11059	1956
11059	2065
11059	2066
11059	2261
11059	2263
11059	2264
11059	2321
11059	3480
11059	3791
11059	3815
11059	4233
11059	4914
11059	5156
11059	5979
11059	652799
11072	1432
11072	5594
11072	5595
11072	5599
11072	5600
11072	5601
11072	5602
11072	5603
11072	6300
1109	10720
1109	10941
1109	3290
1109	3291
1109	54490
1109	54575
1109	54576
1109	54577
1109	54578
1109	54579
1109	54600
1109	54657
1109	54658
1109	54659
1109	574537
1109	7363
1109	7364
1109	7365
1109	7366
1109	7367
1109	79799
111	10201
111	10621
111	10622
111	10623
111	10846
111	11128
111	171568
111	246721
111	25885
111	27115
111	29922
111	30834
111	318
111	377841
111	4830
111	4831
111	4832
111	4833
111	50940
111	51082
111	5136
111	5137
111	5138
111	5139
111	5140
111	5141
111	5142
111	5143
111	5144
111	5145
111	5146
111	5147
111	5148
111	5149
111	5150
111	5151
111	5152
111	5153
111	5158
111	51728
111	5313
111	5315
111	5430
111	5431
111	5432
111	5433
111	5434
111	5435
111	5436
111	5437
111	5438
111	5439
111	5440
111	5441
111	548644
111	5566
111	5567
111	5568
111	55703
111	5613
111	64425
111	654364
111	661
111	8382
111	84172
111	84265
111	8622
111	8654
111	953
111	9533
111	956
1111	7157
1111	993
1111	994
1111	995
11128	10201
11128	107
11128	108
11128	109
11128	111
11128	112
11128	113
11128	114
11128	115
11128	1503
11128	196883
11128	29922
11128	318
11128	3704
11128	377841
11128	4830
11128	4831
11128	4832
11128	4833
11128	50808
11128	5313
11128	5315
11128	55811
11128	56474
11128	654364
11128	8382
11128	87178
11128	953
11128	956
11164	221823
11164	5236
11164	55276
11164	5631
11164	5634
11184	4296
1119	1103
1119	43
11197	51384
11197	54361
11197	7471
11197	7472
11197	7473
11197	7474
11197	7475
11197	7476
11197	7477
11197	7478
11197	7479
11197	7480
11197	7481
11197	7482
11197	7483
11197	7484
11197	80326
11197	81029
11197	89780
112	10201
112	10621
112	10622
112	10623
112	10846
112	11128
112	171568
112	246721
112	25885
112	27115
112	29922
112	30834
112	318
112	377841
112	4830
112	4831
112	4832
112	4833
112	50940
112	51082
112	5136
112	5137
112	5138
112	5139
112	5140
112	5141
112	5142
112	5143
112	5144
112	5145
112	5146
112	5147
112	5148
112	5149
112	5150
112	5151
112	5152
112	5153
112	5158
112	51728
112	5313
112	5315
112	5430
112	5431
112	5432
112	5433
112	5434
112	5435
112	5436
112	5437
112	5438
112	5439
112	5440
112	5441
112	548644
112	5566
112	5567
112	5568
112	55703
112	5613
112	64425
112	654364
112	661
112	8382
112	84172
112	84265
112	8622
112	8654
112	953
112	9533
112	956
1120	1103
1120	43
11200	7157
11200	993
11200	994
11200	995
11211	1855
11211	1856
11211	1857
11211	23236
11211	5330
11211	5331
11211	5332
11213	9020
11221	1432
11221	5594
11221	5595
11221	5599
11221	5600
11221	5601
11221	5602
11221	5603
11221	6300
112483	4128
112483	4129
112483	4953
112483	79814
11261	10725
11261	163688
11261	4772
11261	4773
11261	4775
11261	4776
11261	51806
11261	572
11261	801
11261	805
11261	808
11261	810
11267	128866
11267	25978
11267	27243
11267	29082
11267	51028
11267	51652
11267	79643
11267	84313
11267	92421
112714	10381
112714	10382
112714	10383
112714	203068
112714	347688
112714	347733
112714	56604
112714	7280
112714	81027
112714	84617
1128	2767
1128	2769
1128	2774
1128	2776
1128	2778
1128	55970
1128	9630
11285	126792
1129	2767
1129	2769
1129	2776
1129	55970
1129	9630
113	10201
113	10621
113	10622
113	10623
113	10846
113	11128
113	171568
113	246721
113	25885
113	27115
113	29922
113	30834
113	318
113	377841
113	4830
113	4831
113	4832
113	4833
113	50940
113	51082
113	5136
113	5137
113	5138
113	5139
113	5140
113	5141
113	5142
113	5143
113	5144
113	5145
113	5146
113	5147
113	5148
113	5149
113	5150
113	5151
113	5152
113	5153
113	5158
113	51728
113	5313
113	5315
113	5430
113	5431
113	5432
113	5433
113	5434
113	5435
113	5436
113	5437
113	5438
113	5439
113	5440
113	5441
113	548644
113	5566
113	5567
113	5568
113	55703
113	5613
113	64425
113	654364
113	661
113	8382
113	84172
113	84265
113	8622
113	8654
113	953
113	9533
113	956
113026	10423
113026	138429
113026	1606
113026	1607
113026	1608
113026	160851
113026	1609
113026	23236
113026	23396
113026	23533
113026	27124
113026	3612
113026	3613
113026	3632
113026	3633
113026	3636
113026	3706
113026	3707
113026	3708
113026	3709
113026	3710
113026	4952
113026	51196
113026	51763
113026	5289
113026	5290
113026	5291
113026	5293
113026	5294
113026	5295
113026	5296
113026	5297
113026	5298
113026	5305
113026	5330
113026	5331
113026	5332
113026	5333
113026	5335
113026	5336
113026	55300
113026	55361
113026	5578
113026	5579
113026	5582
113026	56623
113026	5728
113026	79837
113026	8394
113026	8395
113026	8396
113026	84812
113026	8503
113026	8525
113026	8526
113026	8527
113026	8867
113026	8871
113026	89869
113026	9162
113026	9562
1131	2767
1131	2769
1131	2774
1131	2776
1131	2778
1131	55970
1131	9630
11317	171558
11317	22938
11317	3280
11317	388585
1132	55970
1133	2774
1133	2778
1133	55970
11343	4023
113451	79814
113457	10381
113457	10382
113457	10383
113457	203068
113457	347688
113457	347733
113457	56604
113457	7280
113457	81027
113457	84617
114	10201
114	10621
114	10622
114	10623
114	10846
114	11128
114	171568
114	246721
114	25885
114	27115
114	29922
114	30834
114	318
114	377841
114	4830
114	4831
114	4832
114	4833
114	50940
114	51082
114	5136
114	5137
114	5138
114	5139
114	5140
114	5141
114	5142
114	5143
114	5144
114	5145
114	5146
114	5147
114	5148
114	5149
114	5150
114	5151
114	5152
114	5153
114	5158
114	51728
114	5313
114	5315
114	5430
114	5431
114	5432
114	5433
114	5434
114	5435
114	5436
114	5437
114	5438
114	5439
114	5440
114	5441
114	548644
114	5566
114	5567
114	5568
114	55703
114	5613
114	64425
114	654364
114	661
114	8382
114	84172
114	84265
114	8622
114	8654
114	953
114	9533
114	956
1147	4790
1147	4791
1147	4792
1147	5970
1147	5971
115	10201
115	10621
115	10622
115	10623
115	10846
115	11128
115	171568
115	246721
115	25885
115	27115
115	29922
115	30834
115	318
115	377841
115	4830
115	4831
115	4832
115	4833
115	50940
115	51082
115	5136
115	5137
115	5138
115	5139
115	5140
115	5141
115	5142
115	5143
115	5144
115	5145
115	5146
115	5147
115	5148
115	5149
115	5150
115	5151
115	5152
115	5153
115	5158
115	51728
115	5313
115	5315
115	5430
115	5431
115	5432
115	5433
115	5434
115	5435
115	5436
115	5437
115	5438
115	5439
115	5440
115	5441
115	548644
115	5566
115	5567
115	5568
115	55703
115	5613
115	64425
115	654364
115	661
115	8382
115	84172
115	84265
115	8622
115	8654
115	953
115	9533
115	956
1154	6772
1154	6773
1154	6774
1154	6775
1154	6776
1154	6777
1154	6778
115727	22800
115727	22808
115727	3265
115727	3845
115727	4893
115727	6237
116379	3716
116379	3717
116379	3718
116379	7297
117178	4301
119391	124975
119391	257202
119391	2678
119391	2686
119391	2687
119391	2876
119391	2877
119391	2878
119391	2879
119391	2880
119391	2882
119391	51060
119548	1056
119548	11343
119548	1606
119548	1607
119548	1608
119548	160851
119548	1609
119548	3990
119548	4023
119548	5406
119548	5407
119548	5408
119548	55750
119548	80339
119548	8513
119548	8525
119548	8526
119548	8527
119548	8611
119548	8612
119548	8613
119548	9162
119548	9388
120329	836
121278	10352
121278	1644
121278	169355
121278	3620
121278	7453
122011	1499
122011	2735
122011	2736
122011	2737
122011	8312
122011	8313
122481	10201
122481	10846
122481	132
122481	158
122481	1633
122481	22978
122481	27115
122481	29922
122481	30833
122481	353
122481	377841
122481	4830
122481	4831
122481	4832
122481	4833
122481	4907
122481	50484
122481	50940
122481	51251
122481	5136
122481	5137
122481	5138
122481	5139
122481	5140
122481	5141
122481	5142
122481	5143
122481	5144
122481	5150
122481	5151
122481	5153
122481	5313
122481	5315
122481	56953
122481	6240
122481	6241
122481	654364
122481	8382
122481	84618
122481	8622
122481	87178
122481	93034
122481	953
122481	954
122481	956
122622	124583
122622	158
122622	22978
122622	259307
122622	2805
122622	2806
122622	30833
122622	3251
122622	3614
122622	3615
122622	3704
122622	377841
122622	435
122622	440
122622	443
122622	471
122622	4907
122622	51251
122622	56953
122622	790
122622	84618
122622	91703
122622	93034
122622	953
122622	955
122622	956
122622	957
122622	9583
122809	116379
122809	1271
122809	1438
122809	1439
122809	1441
122809	149233
122809	163702
122809	2057
122809	2690
122809	3454
122809	3455
122809	3459
122809	3460
122809	3559
122809	3560
122809	3561
122809	3563
122809	3566
122809	3568
122809	3570
122809	3572
122809	3575
122809	3581
122809	3587
122809	3588
122809	3590
122809	3594
122809	3595
122809	3597
122809	3598
122809	3601
122809	3643
122809	3716
122809	3717
122809	3718
122809	3953
122809	3977
122809	4352
122809	50615
122809	53832
122809	53833
122809	5618
122809	58985
122809	64109
122809	7297
122809	9180
123263	10841
123263	2618
123263	4548
123745	10390
123745	10400
123745	10434
123745	23659
123745	23761
123745	5337
123745	5338
123745	85465
124	1312
124	158835
124	216
124	217
124	219
124	223
124	224
124	4128
124	4129
124	501
124	8228
124	84649
124	8694
124	8854
124	9227
124583	10201
124583	139596
124583	22978
124583	29922
124583	30833
124583	3251
124583	353
124583	3614
124583	3615
124583	3704
124583	377841
124583	4830
124583	4831
124583	4832
124583	4833
124583	4907
124583	50484
124583	51251
124583	5313
[truncated: 20,452 more rows]

## Sheet: Regulatory KEGG MIN
Table S8
EntrezID_A	EntrezID_B	Sign
10000	1026	-
10000	1027	-
10000	1147	+
10000	2308	-
10000	2475	+
10000	2932	-
10000	3551	+
10000	4217	-
10000	4846	+
10000	5139	+
10000	5140	+
10000	5499	+
10000	5500	+
10000	5501	+
10000	5506	+
10000	5507	+
10000	5509	+
10000	572	-
10000	6416	-
10000	6517	+
10000	7249	-
10000	79660	+
10000	842	-
10000	8517	+
100133583	920	+
100294318	920	+
10113	51128	+
10113	56681	+
10125	22800	+
10125	22808	+
10125	3265	+
10125	3845	+
10125	4893	+
10125	6237	+
10152	55845	-
10152	8936	-
10163	10092	+
10163	10093	+
10163	10094	+
10163	10095	+
10163	10109	+
10163	10552	+
10163	60	+
10163	646048	+
10163	646821	+
10163	653888	+
10163	71	+
10163	81873	+
1017	1027	-
1017	1028	-
1017	1869	-
1017	1870	-
1017	1871	-
1017	5925	-
1017	990	-
1019	5925	-
1019	5933	-
1019	5934	-
1021	5925	-
1021	5933	-
1021	5934	-
1022	983	+
10235	22800	+
10235	22808	+
10235	3265	+
10235	3845	+
10235	4893	+
10235	6237	+
10254	3716	+
10254	3717	+
10254	3718	+
10254	7297	+
1026	1017	-
1026	1019	-
1026	1021	-
1026	595	-
1026	890	-
1026	8900	-
1026	894	-
1026	896	-
1026	898	-
1026	9134	-
1027	1017	-
1027	1019	-
1027	1021	-
1027	595	-
1027	890	-
1027	8900	-
1027	894	-
1027	896	-
1028	1017	-
1028	1019	-
1028	1021	-
1028	595	-
1028	890	-
1028	8900	-
1028	894	-
1028	896	-
1029	1019	-
1029	1021	-
1029	4193	-
1029	595	-
1029	894	-
1029	896	-
10297	50649	+
10298	4638	-
10298	5609	+
10298	6416	+
10298	85366	-
10298	91807	-
1030	1019	-
1030	1021	-
1030	595	-
1030	894	-
1030	896	-
1031	1019	-
1031	1021	-
1031	595	-
1031	894	-
1031	896	-
10319	1605	+
10319	22801	+
10319	22987	+
10319	3655	+
10319	3672	+
10319	3673	+
10319	3674	+
10319	3675	+
10319	3676	+
10319	3678	+
10319	3679	+
10319	3680	+
10319	3685	+
10319	3688	+
10319	3690	+
10319	3691	+
10319	3693	+
10319	3694	+
10319	3695	+
10319	3696	+
10319	8515	+
10319	8516	+
10319	960	+
10319	9899	+
10319	9900	+
1032	1019	-
1032	1021	-
1032	595	-
1032	894	-
1032	896	-
10344	1232	+
103910	60	+
103910	646048	+
103910	646821	+
103910	71	+
10393	10744	-
10393	246184	+
10393	25847	+
10393	29882	+
10393	29945	+
10393	51343	+
10393	51433	+
10393	51434	+
10393	51529	+
10393	64682	+
10393	650621	+
10393	85417	-
10393	8697	+
10393	8881	+
10393	891	-
10393	9133	-
10393	9232	-
10393	983	-
10393	996	+
10398	60	+
10398	646048	+
10398	646821	+
10398	71	+
10401	6772	-
10401	6773	-
10401	6774	-
10401	6775	-
10401	6776	-
10401	6777	-
10401	6778	-
10451	5879	+
10451	5880	+
10451	5881	+
10458	10163	+
10458	55740	+
10458	60	+
10458	646048	+
10458	646821	+
10458	71	+
10459	10393	-
10459	246184	-
10459	25847	-
10459	29882	-
10459	29945	-
10459	51433	-
10459	51434	-
10459	51529	-
10459	64682	-
10459	650621	-
10459	8697	-
10459	8881	-
10459	996	-
10468	3624	-
10468	3625	-
10468	3626	-
10468	83729	-
10563	643	+
10603	23624	+
10603	867	+
10603	868	+
10627	60	+
10627	646048	+
10627	646821	+
10627	71	+
10637	4838	-
10637	7040	-
10637	7042	-
10637	7043	-
10672	23365	+
10672	9138	+
10673	115650	+
10673	23495	+
10673	608	+
10683	4851	+
10683	4853	+
10683	4854	+
10683	4855	+
10718	2066	+
10725	5743	+
10744	9700	-
10746	5607	+
10787	55845	-
10787	8936	-
10800	2767	+
10800	2769	+
10800	2776	+
10800	9630	+
10810	60	+
10810	646048	+
10810	646821	+
10810	71	+
10850	2826	+
10912	4216	+
10912	5111	+
10912	85417	-
10912	891	-
10912	9133	-
10912	983	-
11009	53832	+
11009	58985	+
1101	22801	+
1101	3655	+
1101	3672	+
1101	3673	+
1101	3674	+
1101	3675	+
1101	3676	+
1101	3678	+
1101	3679	+
1101	3680	+
1101	3685	+
1101	3688	+
1101	3690	+
1101	3691	+
1101	3693	+
1101	3694	+
1101	3695	+
1101	3696	+
1101	8515	+
1101	8516	+
11072	1432	-
11072	5594	-
11072	5595	-
11072	5599	-
11072	5600	-
11072	5601	-
11072	5602	-
11072	5603	-
11072	6300	-
1111	7157	+
1111	993	-
1111	994	-
1111	995	-
11197	51384	-
11197	54361	-
11197	7471	-
11197	7472	-
11197	7473	-
11197	7474	-
11197	7475	-
11197	7476	-
11197	7477	-
11197	7478	-
11197	7479	-
11197	7480	-
11197	7481	-
11197	7482	-
11197	7483	-
11197	7484	-
11197	80326	-
11197	81029	-
11197	89780	-
11200	7157	+
11200	993	-
11200	994	-
11200	995	-
11211	1855	+
11211	1856	+
11211	1857	+
11211	23236	+
11211	5330	+
11211	5331	+
11211	5332	+
11213	9020	+
11221	1432	-
11221	5594	-
11221	5595	-
11221	5599	-
11221	5600	-
11221	5601	-
11221	5602	-
11221	5603	-
11221	6300	-
11261	10725	+
11261	4772	+
11261	4773	+
11261	4775	+
11261	4776	+
11261	572	+
1128	2767	+
1128	2769	+
1128	2774	+
1128	2776	+
1128	2778	+
1128	55970	+
1128	9630	+
1129	2767	+
1129	2769	+
1129	2776	+
1129	55970	+
1129	9630	+
1131	2767	+
1131	2769	+
1131	2774	+
1131	2776	+
1131	2778	+
1131	55970	+
1131	9630	+
11317	171558	+
11317	3280	+
11317	388585	+
1132	55970	+
1133	2774	+
1133	2778	+
1133	55970	+
1147	4790	+
1147	4791	+
1147	4792	+
1147	5970	+
1147	5971	+
1154	6772	-
1154	6773	-
1154	6774	-
1154	6775	-
1154	6776	-
1154	6777	-
1154	6778	-
115727	22800	+
115727	22808	+
115727	3265	+
115727	3845	+
115727	4893	+
115727	6237	+
120329	836	+
122011	2735	-
122011	2736	-
122011	2737	-
122809	116379	-
122809	1271	-
122809	1438	-
122809	1439	-
122809	1441	-
122809	149233	-
122809	163702	-
122809	2057	-
122809	2690	-
122809	3454	-
122809	3455	-
122809	3459	-
122809	3460	-
122809	3559	-
122809	3560	-
122809	3561	-
122809	3563	-
122809	3566	-
122809	3568	-
122809	3570	-
122809	3572	-
122809	3575	-
122809	3581	-
122809	3587	-
122809	3588	-
122809	3590	-
122809	3594	-
122809	3595	-
122809	3597	-
122809	3598	-
122809	3601	-
122809	3643	-
122809	3716	-
122809	3717	-
122809	3718	-
122809	3953	-
122809	3977	-
122809	4352	-
122809	50615	-
122809	53832	-
122809	53833	-
122809	5618	-
122809	58985	-
122809	64109	-
122809	7297	-
122809	9180	-
1270	1271	+
1270	3572	+
1270	3977	+
1272	4897	+
1277	22801	+
1277	3655	+
1277	3672	+
1277	3673	+
1277	3674	+
1277	3675	+
1277	3676	+
1277	3678	+
1277	3679	+
1277	3680	+
1277	3685	+
1277	3688	+
1277	3690	+
1277	3691	+
1277	3693	+
1277	3694	+
1277	3695	+
1277	3696	+
1277	51206	+
1277	6382	+
1277	6383	+
1277	6385	+
1277	8515	+
1277	8516	+
1277	960	+
1277	9672	+
1278	22801	+
1278	3655	+
1278	3672	+
1278	3673	+
1278	3674	+
1278	3675	+
1278	3676	+
1278	3678	+
1278	3679	+
1278	3680	+
1278	3685	+
1278	3688	+
1278	3690	+
1278	3691	+
1278	3693	+
1278	3694	+
1278	3695	+
1278	3696	+
1278	51206	+
1278	6382	+
1278	6383	+
1278	6385	+
1278	8515	+
1278	8516	+
1278	960	+
1278	9672	+
1280	22801	+
1280	3655	+
1280	3672	+
1280	3673	+
1280	3674	+
1280	3675	+
1280	3676	+
1280	3678	+
1280	3679	+
1280	3680	+
1280	3685	+
1280	3688	+
1280	3690	+
1280	3691	+
1280	3693	+
1280	3694	+
1280	3695	+
1280	3696	+
1280	51206	+
1280	6382	+
1280	6383	+
1280	6385	+
1280	8515	+
1280	8516	+
1280	960	+
1280	9672	+
1281	22801	+
1281	3655	+
1281	3672	+
1281	3673	+
1281	3674	+
1281	3675	+
1281	3676	+
1281	3678	+
1281	3679	+
1281	3680	+
1281	3685	+
1281	3688	+
1281	3690	+
1281	3691	+
1281	3693	+
1281	3694	+
1281	3695	+
1281	3696	+
1281	51206	+
1281	6382	+
1281	6383	+
1281	6385	+
1281	8515	+
1281	8516	+
1281	960	+
1281	9672	+
1282	22801	+
1282	3655	+
1282	3672	+
1282	3673	+
1282	3674	+
1282	3675	+
1282	3676	+
1282	3678	+
1282	3679	+
1282	3680	+
1282	3685	+
1282	3688	+
1282	3690	+
1282	3691	+
1282	3693	+
1282	3694	+
1282	3695	+
1282	3696	+
1282	51206	+
1282	6382	+
1282	6383	+
1282	6385	+
1282	8515	+
1282	8516	+
1282	960	+
1282	9672	+
1284	22801	+
1284	3655	+
1284	3672	+
1284	3673	+
1284	3674	+
1284	3675	+
1284	3676	+
1284	3678	+
1284	3679	+
1284	3680	+
1284	3685	+
1284	3688	+
1284	3690	+
1284	3691	+
1284	3693	+
1284	3694	+
1284	3695	+
1284	3696	+
1284	51206	+
1284	6382	+
1284	6383	+
1284	6385	+
1284	8515	+
1284	8516	+
1284	960	+
1284	9672	+
1286	22801	+
1286	3655	+
1286	3672	+
1286	3673	+
1286	3674	+
1286	3675	+
1286	3676	+
1286	3678	+
1286	3679	+
1286	3680	+
1286	3685	+
1286	3688	+
1286	3690	+
1286	3691	+
1286	3693	+
1286	3694	+
1286	3695	+
1286	3696	+
1286	51206	+
1286	6382	+
1286	6383	+
1286	6385	+
1286	8515	+
1286	8516	+
1286	960	+
1286	9672	+
1288	22801	+
1288	3655	+
1288	3672	+
1288	3673	+
1288	3674	+
1288	3675	+
1288	3676	+
1288	3678	+
1288	3679	+
1288	3680	+
1288	3685	+
1288	3688	+
1288	3690	+
1288	3691	+
1288	3693	+
1288	3694	+
1288	3695	+
1288	3696	+
1288	51206	+
1288	6382	+
1288	6383	+
1288	6385	+
1288	8515	+
1288	8516	+
1288	960	+
1288	9672	+
1289	22801	+
1289	3655	+
1289	3672	+
1289	3673	+
1289	3674	+
1289	3675	+
1289	3676	+
1289	3678	+
1289	3679	+
1289	3680	+
1289	3685	+
1289	3688	+
1289	3690	+
1289	3691	+
1289	3693	+
1289	3694	+
1289	3695	+
1289	3696	+
1289	51206	+
1289	6382	+
1289	6383	+
1289	6385	+
1289	8515	+
1289	8516	+
1289	960	+
1289	9672	+
1290	22801	+
1290	3655	+
1290	3672	+
1290	3673	+
1290	3674	+
1290	3675	+
1290	3676	+
1290	3678	+
1290	3679	+
1290	3680	+
1290	3685	+
1290	3688	+
1290	3690	+
1290	3691	+
1290	3693	+
1290	3694	+
1290	3695	+
1290	3696	+
1290	51206	+
1290	6382	+
1290	6383	+
1290	6385	+
1290	8515	+
1290	8516	+
1290	960	+
1290	9672	+
1291	22801	+
1291	3655	+
1291	3672	+
1291	3673	+
1291	3674	+
1291	3675	+
1291	3676	+
1291	3678	+
1291	3679	+
1291	3680	+
1291	3685	+
1291	3688	+
1291	3690	+
1291	3691	+
1291	3693	+
1291	3694	+
1291	3695	+
1291	3696	+
1291	51206	+
1291	6382	+
1291	6383	+
1291	6385	+
1291	8515	+
1291	8516	+
1291	960	+
1291	9672	+
1292	22801	+
1292	3655	+
1292	3672	+
1292	3673	+
1292	3674	+
1292	3675	+
1292	3676	+
1292	3678	+
1292	3679	+
1292	3680	+
1292	3685	+
1292	3688	+
1292	3690	+
1292	3691	+
1292	3693	+
1292	3694	+
1292	3695	+
1292	3696	+
1292	51206	+
1292	6382	+
1292	6383	+
1292	6385	+
1292	8515	+
1292	8516	+
1292	960	+
1292	9672	+
1293	22801	+
1293	3655	+
1293	3672	+
1293	3673	+
1293	3674	+
1293	3675	+
1293	3676	+
1293	3678	+
1293	3679	+
1293	3680	+
1293	3685	+
1293	3688	+
1293	3690	+
1293	3691	+
1293	3693	+
1293	3694	+
1293	3695	+
1293	3696	+
1293	51206	+
1293	6382	+
1293	6383	+
1293	6385	+
1293	8515	+
1293	8516	+
1293	960	+
1293	9672	+
1301	22801	+
1301	3655	+
1301	3672	+
1301	3673	+
1301	3674	+
1301	3675	+
1301	3676	+
1301	3678	+
1301	3679	+
1301	3680	+
1301	3685	+
1301	3688	+
1301	3690	+
1301	3691	+
1301	3693	+
1301	3694	+
1301	3695	+
1301	3696	+
1301	51206	+
1301	6382	+
1301	6383	+
1301	6385	+
1301	8515	+
1301	8516	+
1301	960	+
1301	9672	+
1302	22801	+
1302	3655	+
1302	3672	+
1302	3673	+
1302	3674	+
1302	3675	+
1302	3676	+
1302	3678	+
1302	3679	+
1302	3680	+
1302	3685	+
1302	3688	+
1302	3690	+
1302	3691	+
1302	3693	+
1302	3694	+
1302	3695	+
1302	3696	+
1302	51206	+
1302	6382	+
1302	6383	+
1302	6385	+
1302	8515	+
1302	8516	+
1302	960	+
1302	9672	+
1311	22801	+
1311	3655	+
1311	3672	+
1311	3673	+
1311	3674	+
1311	3675	+
1311	3676	+
1311	3678	+
1311	3679	+
1311	3680	+
1311	3685	+
1311	3688	+
1311	3690	+
1311	3691	+
1311	3693	+
1311	3694	+
1311	3695	+
1311	3696	+
1311	4052	-
1311	6382	+
1311	6383	+
1311	6385	+
1311	8515	+
1311	8516	+
1311	948	+
1311	961	+
1311	9672	+
131873	22801	+
131873	3655	+
131873	3672	+
131873	3673	+
131873	3674	+
131873	3675	+
131873	3676	+
131873	3678	+
131873	3679	+
131873	3680	+
131873	3685	+
131873	3688	+
131873	3690	+
131873	3691	+
131873	3693	+
131873	3694	+
131873	3695	+
131873	3696	+
131873	51206	+
131873	6382	+
131873	6383	+
131873	6385	+
131873	8515	+
131873	8516	+
131873	960	+
131873	9672	+
135	2774	+
135	2778	+
136	2774	+
136	2778	+
1387	1030	+
1387	11317	+
1387	3516	+
1387	7157	+
1388	1649	+
1398	1793	+
1398	23433	+
1398	25	+
1398	27	+
1398	2889	+
1398	5829	+
1399	1793	+
1399	23433	+
1399	25	+
1399	27	+
1399	2889	+
1399	5829	+
1432	7867	+
1432	9261	+
1435	1436	+
1437	1438	+
1437	1439	+
1439	23533	+
1439	5290	+
1439	5291	+
1439	5293	+
1439	5294	+
1439	5295	+
1439	5296	+
1439	581	+
1439	8503	+
1440	1441	+
1452	2735	-
1452	2736	-
1452	2737	-
1453	2697	+
1453	2735	-
1453	2736	-
1453	2737	-
1454	2735	-
1454	2736	-
1454	2737	-
1455	2735	-
1455	2736	-
1455	2737	-
1456	2735	-
1456	2736	-
1456	2737	-
1457	1499	+
1459	1499	+
145957	2066	+
146	2767	+
146	2769	+
146	2776	+
146	9630	+
1460	1499	+
147	2767	+
147	2769	+
147	2776	+
147	9630	+
148	2767	+
148	2769	+
148	2776	+
148	9630	+
1487	11317	-
1487	3516	-
1487	51176	-
1487	6932	-
1487	6934	-
1487	83439	-
1488	11317	-
1488	3516	-
1488	51176	-
1488	6932	-
1488	6934	-
1488	83439	-
1489	3572	+
1489	3977	+
1499	51176	+
1499	595	+
1499	6932	+
1499	6934	+
1499	83439	+
1499	894	+
1499	896	+
1500	5879	+
1500	5880	+
1500	5881	+
1500	998	+
151449	269	+
151449	659	+
153	2774	+
153	2778	+
154	2774	+
154	2778	+
155	2774	+
155	2778	+
1616	4217	+
1634	7040	-
1634	7042	-
1634	7043	-
163688	107	+
163688	109	+
163688	114	+
163688	4638	+
163688	5136	+
163688	5137	+
163688	5153	+
163688	5834	+
163688	5836	+
163688	5837	+
163688	85366	+
163688	91807	+
1647	4216	+
1647	5111	+
1647	85417	-
1647	891	-
1647	9133	-
1647	983	-
1649	596	-
1729	345456	+
1729	375189	+
1729	5216	+
1729	5217	+
1729	60	+
1729	646048	+
1729	646821	+
1729	71	+
1730	345456	+
1730	375189	+
1730	5216	+
1730	5217	+
1793	5879	+
1793	5880	+
1793	5881	+
1812	2774	+
1812	2778	+
1813	2770	+
1813	2771	+
1813	2773	+
1816	2774	+
1816	2778	+
182	4851	-
182	4853	-
182	4854	-
182	4855	-
1839	1956	+
1839	2066	+
1843	1432	-
1843	5594	-
1843	5595	-
1843	5599	-
1843	5600	-
1843	5601	-
1843	5602	-
1843	5603	-
1843	6300	-
1844	1432	-
1844	5594	-
1844	5595	-
1844	5599	-
1844	5600	-
1844	5601	-
1844	5602	-
1844	5603	-
1844	6300	-
1845	1432	-
1845	5594	-
1845	5595	-
1845	5599	-
1845	5600	-
1845	5601	-
1845	5602	-
1845	5603	-
1845	6300	-
1846	1432	-
1846	5594	-
1846	5595	-
1846	5599	-
1846	5600	-
1846	5601	-
1846	5602	-
1846	5603	-
1846	6300	-
1847	1432	-
1847	5594	-
1847	5595	-
1847	5599	-
1847	5600	-
1847	5601	-
1847	5602	-
1847	5603	-
1847	6300	-
1848	1432	-
1848	5594	-
1848	5595	-
1848	5599	-
1848	5600	-
1848	5601	-
1848	5602	-
1848	5603	-
1848	6300	-
1849	1432	-
1849	5594	-
1849	5595	-
1849	5599	-
1849	5600	-
1849	5601	-
1849	5602	-
1849	5603	-
1849	6300	-
185	2767	+
185	2769	+
185	2776	+
185	9630	+
1850	1432	-
1850	5594	-
1850	5595	-
1850	5599	-
1850	5600	-
1850	5601	-
1850	5602	-
1850	5603	-
1850	6300	-
1852	1432	-
1852	5594	-
1852	5595	-
1852	5599	-
1852	5600	-
1852	5601	-
1852	5602	-
1852	5603	-
1852	6300	-
1855	2932	-
1855	4851	-
1855	4853	-
1855	4854	-
1855	4855	-
1855	5879	+
1855	5880	+
1855	5881	+
1856	2932	-
1856	4851	-
1856	4853	-
1856	4854	-
1856	4855	-
1856	5879	+
1856	5880	+
1856	5881	+
1857	2932	-
1857	4851	-
1857	4853	-
1857	4854	-
1857	4855	-
1857	5879	+
1857	5880	+
1857	5881	+
1869	898	+
1869	9134	+
1870	898	+
1870	9134	+
1871	898	+
1871	9134	+
1874	4609	-
1875	4609	-
1896	10913	+
1896	60401	+
1902	2770	+
1902	2771	+
1902	2773	+
1909	2767	+
1909	2769	+
1909	2776	+
1909	9630	+
1910	2767	+
1910	2769	+
1910	2776	+
1910	9630	+
1950	1956	+
1950	2064	+
1950	2321	+
1950	2324	+
1950	3480	+
1950	3791	+
1950	4233	+
1950	5156	+
1950	5159	+
1956	1398	+
1956	1399	+
1956	1499	-
1956	1500	-
1956	23533	+
1956	23624	+
1956	25759	+
1956	2885	+
1956	399694	+
1956	4690	+
1956	5290	+
1956	5291	+
1956	5293	+
1956	5294	+
1956	5295	+
1956	5296	+
1956	5335	+
1956	53358	+
1956	5336	+
1956	5594	+
1956	5595	+
1956	5747	+
1956	6464	+
1956	6654	+
1956	6655	+
1956	6714	+
1956	6776	+
1956	6777	+
1956	8440	+
1956	8503	+
1956	867	+
1956	868	+
1965	468	+
1978	1977	-
1978	253314	-
1978	9470	-
2002	2353	+
2002	329	+
2002	330	+
2002	331	+
2002	595	+
2002	894	+
2002	896	+
2005	2353	+
200576	2934	-
200576	85477	-
2033	1030	+
2033	11317	+
2033	3516	+
2033	7157	+
2056	2057	+
2064	1499	-
2064	1500	-
2064	23533	+
2064	25759	+
2064	2885	+
2064	399694	+
2064	5290	+
2064	5291	+
2064	5293	+
2064	5294	+
2064	5295	+
2064	5296	+
2064	5335	+
2064	53358	+
2064	5336	+
2064	5594	+
2064	5595	+
2064	5747	+
2064	6464	+
2064	8503	+
2065	23533	+
2065	25759	+
2065	2885	+
2065	399694	+
2065	5290	+
2065	5291	+
2065	5293	+
2065	5294	+
2065	5295	+
2065	5296	+
2065	5335	+
2065	53358	+
2065	5336	+
2065	6464	+
2065	8503	+
2066	23533	+
2066	25759	+
2066	2885	+
2066	399694	+
2066	5290	+
2066	5291	+
2066	5293	+
2066	5294	+
2066	5295	+
2066	5296	+
2066	5335	+
2066	53358	+
2066	5336	+
2066	6464	+
2066	6776	+
2066	6777	+
2066	8503	+
2069	1956	+
2069	2066	+
207	1026	-
207	1027	-
207	1147	+
207	2308	-
207	2475	+
207	2932	-
207	3551	+
207	4217	-
207	4846	+
207	5139	+
207	5140	+
207	5499	+
207	5500	+
207	5501	+
207	5506	+
207	5507	+
207	5509	+
207	572	-
207	6416	-
207	6517	+
207	7249	-
207	79660	+
207	842	-
207	8517	+
208	1026	-
208	1027	-
208	1147	+
208	2308	-
208	2475	+
208	2932	-
208	3551	+
208	4217	-
208	4846	+
208	5139	+
208	5140	+
208	5499	+
208	5500	+
208	5501	+
208	5506	+
208	5507	+
208	5509	+
208	572	-
208	6416	-
208	6517	+
208	7249	-
208	79660	+
208	842	-
208	8517	+
2081	7186	+
2081	7494	+
2122	5599	-
2122	5601	-
2122	5602	-
2149	10672	+
2149	2767	+
2149	2768	+
2149	2769	+
2149	2776	+
2149	9630	+
2241	1499	-
2241	1500	-
2245	998	+
2246	2260	+
2246	2261	+
2246	2263	+
2246	2264	+
2247	2260	+
2247	2261	+
2247	2263	+
2247	2264	+
2248	2260	+
2248	2261	+
2248	2263	+
2248	2264	+
2249	2260	+
2249	2261	+
2249	2263	+
2249	2264	+
2250	2260	+
2250	2261	+
2250	2263	+
2250	2264	+
2251	2260	+
2251	2261	+
2251	2263	+
2251	2264	+
2252	2260	+
2252	2261	+
2252	2263	+
2252	2264	+
2253	2260	+
2253	2261	+
2253	2263	+
2253	2264	+
2254	2260	+
2254	2261	+
2254	2263	+
2254	2264	+
2255	2260	+
2255	2261	+
2255	2263	+
2255	2264	+
2256	2260	+
2256	2261	+
2256	2263	+
2256	2264	+
2257	2260	+
2257	2261	+
2257	2263	+
2257	2264	+
2258	2260	+
2258	2261	+
2258	2263	+
2258	2264	+
2259	2260	+
2259	2261	+
2259	2263	+
2259	2264	+
2260	6615	+
2260	6654	+
2260	6655	+
2261	6654	+
2261	6655	+
2263	6654	+
2263	6655	+
2264	6654	+
2264	6655	+
2277	1956	+
2277	2064	+
2277	2321	+
2277	2324	+
2277	3480	+
2277	3791	+
2277	4233	+
2277	5156	+
2277	5159	+
22798	1605	+
22798	22801	+
22798	22987	+
22798	3655	+
22798	3672	+
22798	3673	+
22798	3674	+
22798	3675	+
22798	3676	+
22798	3678	+
22798	3679	+
22798	3680	+
22798	3685	+
22798	3688	+
22798	3690	+
22798	3691	+
22798	3693	+
22798	3694	+
22798	3695	+
22798	3696	+
22798	8515	+
22798	8516	+
22798	960	+
22798	9899	+
22798	9900	+
22800	23533	+
22800	369	+
22800	4301	+
22800	4342	+
22800	5290	+
22800	5291	+
22800	5293	+
22800	5294	+
22800	5295	+
22800	5296	+
22800	5894	+
22800	673	+
22800	8503	+
22800	9459	+
22801	1398	+
22801	1399	+
22801	1445	+
22801	5747	+
22801	9564	+
22808	23533	+
22808	369	+
22808	4301	+
22808	4342	+
22808	5290	+
22808	5291	+
22808	5293	+
22808	5294	+
22808	5295	+
22808	5296	+
22808	5894	+
22808	673	+
22808	8503	+
22808	9459	+
22926	1649	+
22943	4040	-
22943	4041	-
2308	2203	+
2308	2538	+
2308	5105	+
2308	5106	+
2308	57818	+
2308	8789	+
23191	55845	-
23191	8936	-
2321	23533	+
2321	25759	+
2321	399694	+
2321	5290	+
2321	5291	+
2321	5293	+
2321	5294	+
2321	5295	+
2321	5296	+
2321	53358	+
2321	5747	+
2321	6464	+
2321	8503	+
2323	2322	+
2324	23533	+
2324	25759	+
2324	399694	+
2324	5290	+
2324	5291	+
2324	5293	+
2324	5294	+
2324	5295	+
2324	5296	+
2324	53358	+
2324	5747	+
2324	6464	+
2324	8503	+
23265	6517	+
23291	2735	-
23291	2736	-
23291	2737	-
23308	29851	+
2335	22801	+
2335	3655	+
2335	3672	+
2335	3673	+
2335	3674	+
2335	3675	+
2335	3676	+
2335	3678	+
2335	3679	+
2335	3680	+
2335	3685	+
2335	3688	+
2335	3690	+
2335	3691	+
2335	3693	+
2335	3694	+
2335	3695	+
2335	3696	+
2335	6382	+
2335	6383	+
2335	6385	+
2335	8515	+
2335	8516	+
2335	960	+
2335	9672	+
23365	387	+
23385	4851	+
23385	4853	+
23385	4854	+
23385	4855	+
23396	2934	-
23396	85477	-
23529	1271	+
23529	3572	+
23529	3977	+
23533	10000	+
23533	207	+
23533	208	+
23624	116379	-
23624	1271	-
23624	1438	-
23624	1439	-
23624	1441	-
23624	149233	-
23624	163702	-
23624	2057	-
23624	2690	-
23624	3454	-
23624	3455	-
23624	3459	-
23624	3460	-
23624	3559	-
23624	3560	-
23624	3561	-
23624	3563	-
23624	3566	-
23624	3568	-
23624	3570	-
23624	3572	-
23624	3575	-
23624	3581	-
23624	3587	-
23624	3588	-
23624	3590	-
23624	3594	-
23624	3595	-
23624	3597	-
23624	3598	-
23624	3601	-
23624	3716	-
23624	3717	-
23624	3718	-
23624	3953	-
23624	3977	-
23624	4352	-
23624	50615	-
23624	53832	-
23624	53833	-
23624	5618	-
23624	58985	-
23624	64109	-
23624	7297	-
23624	9180	-
23645	1965	-
246184	10393	+
246184	10744	-
246184	25847	+
246184	29882	+
246184	29945	+
246184	51343	+
246184	51433	+
246184	51434	+
246184	51529	+
246184	64682	+
246184	650621	+
246184	85417	-
246184	8697	+
246184	8881	+
246184	891	-
246184	9133	-
246184	9232	-
246184	983	-
246184	996	+
2475	1978	-
2475	25989	-
2475	6198	+
2475	6199	+
2475	8408	-
2475	9706	-
2534	1499	-
2534	1500	-
2534	25759	+
2534	399694	+
2534	53358	+
2534	6464	+
2535	1855	+
2535	1856	+
2535	1857	+
2535	23236	+
2535	5330	+
2535	5331	+
2535	5332	+
2549	23533	+
2549	5290	+
2549	5291	+
2549	5293	+
2549	5294	+
2549	5295	+
2549	5296	+
2549	8503	+
25759	2885	+
25780	22800	+
25780	22808	+
25780	3265	+
25780	3845	+
25780	4893	+
25780	6237	+
258010	55968	-
258010	7415	-
258010	80700	-
25847	10393	+
25847	10744	-
25847	246184	+
25847	29882	+
25847	29945	+
25847	51343	+
25847	51433	+
25847	51434	+
25847	51529	+
25847	64682	+
25847	650621	+
25847	85417	-
25847	8697	+
25847	8881	+
25847	891	-
25847	9133	-
25847	9232	-
25847	983	-
25847	996	+
25945	56288	+
25945	6714	+
260425	5728	+
2619	3549	-
2619	50846	-
2619	6469	-
26230	5879	+
26230	5880	+
26230	5881	+
26281	2260	+
26281	2261	+
26281	2263	+
26281	2264	+
26291	2260	+
26291	2261	+
26291	2263	+
26291	2264	+
2648	11317	+
2648	3516	+
268	269	+
268	659	+
268	90	+
2688	2690	+
2689	2690	+
26999	55845	-
26999	8936	-
27006	2260	+
27006	2261	+
27006	2263	+
27006	2264	+
27102	1965	+
27102	4780	+
27113	63970	+
27113	7157	+
27121	4040	-
27121	4041	-
27123	4040	-
27123	4041	-
27190	55540	+
27330	7249	-
2735	353500	+
2735	51384	+
2735	54361	+
2735	5727	+
2735	650	+
2735	652	+
2735	653	+
2735	654	+
2735	655	+
2735	656	+
2735	7471	+
2735	7472	+
2735	7473	+
2735	7474	+
2735	7475	+
2735	7476	+
2735	7477	+
2735	7478	+
2735	7479	+
2735	7480	+
2735	7481	+
2735	7482	+
2735	7483	+
2735	7484	+
2735	80326	+
2735	81029	+
2735	8643	+
2735	89780	+
2736	353500	+
2736	51384	+
2736	54361	+
2736	5727	+
2736	650	+
2736	652	+
2736	653	+
2736	654	+
2736	655	+
2736	656	+
2736	7471	+
2736	7472	+
2736	7473	+
2736	7474	+
2736	7475	+
2736	7476	+
2736	7477	+
2736	7478	+
2736	7479	+
2736	7480	+
2736	7481	+
2736	7482	+
2736	7483	+
2736	7484	+
2736	80326	+
2736	81029	+
2736	8643	+
2736	89780	+
2737	353500	+
2737	51384	+
2737	54361	+
2737	5727	+
2737	650	+
2737	652	+
2737	653	+
2737	654	+
2737	655	+
2737	656	+
2737	7471	+
2737	7472	+
2737	7473	+
2737	7474	+
2737	7475	+
2737	7476	+
2737	7477	+
2737	7478	+
2737	7479	+
2737	7480	+
2737	7481	+
2737	7482	+
2737	7483	+
2737	7484	+
2737	80326	+
2737	81029	+
2737	8643	+
2737	89780	+
2767	23236	+
2767	5330	+
2767	5331	+
2767	5332	+
2768	23365	+
2768	5922	+
2768	9138	+
2769	23236	+
2769	5330	+
2769	5331	+
2769	5332	+
2770	107	-
2770	108	-
2770	109	-
2770	111	-
2770	112	-
2770	113	-
2770	114	-
2770	115	-
2770	196883	-
2770	3265	+
2770	3845	+
2770	4893	+
2771	107	-
2771	108	-
2771	109	-
2771	111	-
2771	112	-
2771	113	-
2771	114	-
2771	115	-
2771	196883	-
2771	3265	+
2771	3845	+
2771	4893	+
2773	107	-
2773	108	-
2773	109	-
2773	111	-
2773	112	-
2773	113	-
2773	114	-
2773	115	-
2773	196883	-
2773	3265	+
2773	3845	+
2773	4893	+
2774	107	+
2774	108	+
2774	109	+
2774	113	+
2774	114	+
2774	115	+
2774	196883	+
2776	23236	+
2776	5330	+
2776	5331	+
2776	5332	+
2778	107	+
2778	108	+
2778	109	+
2778	111	+
2778	112	+
2778	113	+
2778	114	+
2778	115	+
2778	196883	+
2810	85417	-
2810	891	-
2810	9133	-
2810	983	-
282616	163702	+
282616	3588	+
282617	163702	+
282617	3588	+
282618	163702	+
282618	3588	+
284217	1605	+
284217	22801	+
284217	22987	+
284217	3655	+
284217	3672	+
284217	3673	+
284217	3674	+
284217	3675	+
284217	3676	+
284217	3678	+
284217	3679	+
284217	3680	+
284217	3685	+
284217	3688	+
284217	3690	+
284217	3691	+
284217	3693	+
284217	3694	+
284217	3695	+
284217	3696	+
284217	8515	+
284217	8516	+
284217	960	+
284217	9899	+
284217	9900	+
28514	4851	+
28514	4853	+
28514	4854	+
28514	4855	+
2872	1977	+
2872	253314	+
2872	9470	+
2885	2549	+
2885	6654	+
2885	6655	+
2889	23433	+
2889	5906	+
2889	5908	+
28964	5829	-
2909	387	-
2911	2767	+
2911	2769	+
2911	2776	+
2911	9630	+
29126	5133	+
2915	2767	+
2915	2769	+
2915	2776	+
2915	9630	+
2919	3579	+
2920	3579	+
2921	3579	+
2925	2767	+
2925	2769	+
2925	2776	+
2925	9630	+
2932	1499	-
2932	2735	-
2932	2736	-
2932	2737	-
2932	2997	-
2932	2998	-
2932	595	-
2932	894	-
2932	896	-
29882	10393	+
29882	10744	-
29882	246184	+
29882	25847	+
29882	29945	+
29882	51343	+
29882	51433	+
29882	51434	+
29882	51529	+
29882	64682	+
29882	650621	+
29882	85417	-
29882	8697	+
29882	8881	+
29882	891	-
29882	9133	-
29882	9232	-
29882	983	-
29882	996	+
29895	60	+
29895	646048	+
29895	646821	+
29895	71	+
29945	10393	+
29945	10744	-
29945	246184	+
29945	25847	+
29945	29882	+
29945	51343	+
29945	51433	+
29945	51434	+
29945	51529	+
29945	64682	+
29945	650621	+
29945	85417	-
29945	8697	+
29945	8881	+
29945	891	-
29945	9133	-
29945	9232	-
29945	983	-
29945	996	+
29949	53832	+
30001	10130	+
30001	10961	+
30001	5034	+
30001	81567	+
30001	9601	+
3065	11317	-
3065	3516	-
3066	11317	-
3066	3516	-
3071	55845	-
3071	8936	-
3082	1956	+
3082	2064	+
3082	2321	+
3082	2324	+
3082	3480	+
3082	3791	+
3082	4233	+
3082	5156	+
3082	5159	+
30837	116379	-
30837	1271	-
[truncated: 4,510 more rows]

## Sheet: KEGG pathway classification
Table S9
Pathway class	Pathway ID(s)
Cell Communication	hsa04510 hsa04520 hsa04530 hsa04540
Cell Growth and Death	hsa04110 hsa04115 hsa04210
Cell Motility	hsa04810
Endocrine System	hsa03320 hsa04910
Folding, Sorting and Degradation	hsa03050 hsa04120 hsa04141
Metabolism	hsa00010 hsa00020 hsa00030 hsa00500 hsa00620 hsa00640 hsa00061 hsa00062 hsa00071 hsa00250 hsa00280 hsa00330 hsa00350 hsa00471 hsa00630 hsa00040 hsa00230 hsa00240 hsa00340 hsa00052 hsa00520 hsa00562 hsa00740 hsa00051 hsa00510 hsa00410 hsa00072 hsa00561 hsa00650 hsa00900 hsa00400 hsa00260 hsa00730 hsa00790 hsa00300 hsa00460 hsa00480 hsa00760 hsa00770 hsa00860 hsa00910 hsa00270 hsa00290 hsa00564 hsa…
Signal Transduction	hsa04010 hsa04070 hsa04310 hsa04012 hsa04020 hsa04150 hsa04350 hsa04370 hsa04330 hsa04340 hsa04630
Signaling Molecules and Interaction	hsa04060 hsa04512 hsa04514
Translation	hsa00970
Transport and Catabolism	hsa04140 hsa04142 hsa04144 hsa04145 hsa04146

## Sheet: Pathway-pathway network
Table S10
PathwayID_A	PathwayID_B
hsa00010	hsa00020
hsa00010	hsa00030
hsa00010	hsa00500
hsa00010	hsa00620
hsa00010	hsa00640
hsa00020	hsa00010
hsa00020	hsa00053
hsa00020	hsa00061
hsa00020	hsa00062
hsa00020	hsa00071
hsa00020	hsa00250
hsa00020	hsa00280
hsa00020	hsa00330
hsa00020	hsa00350
hsa00020	hsa00471
hsa00020	hsa00630
hsa00030	hsa00010
hsa00030	hsa00040
hsa00030	hsa00230
hsa00030	hsa00240
hsa00030	hsa00340
hsa00040	hsa00010
hsa00040	hsa00030
hsa00040	hsa00052
hsa00040	hsa00053
hsa00040	hsa00500
hsa00040	hsa00520
hsa00040	hsa00562
hsa00040	hsa00740
hsa00051	hsa00010
hsa00051	hsa00052
hsa00051	hsa00510
hsa00051	hsa00520
hsa00052	hsa00010
hsa00052	hsa00040
hsa00052	hsa00051
hsa00052	hsa00520
hsa00053	hsa00020
hsa00053	hsa00040
hsa00053	hsa00051
hsa00053	hsa00520
hsa00053	hsa00630
hsa00061	hsa00020
hsa00061	hsa00071
hsa00061	hsa00410
hsa00061	hsa00620
hsa00062	hsa00071
hsa00071	hsa00020
hsa00071	hsa00061
hsa00071	hsa00062
hsa00071	hsa00072
hsa00071	hsa00561
hsa00072	hsa00010
hsa00072	hsa00071
hsa00072	hsa00620
hsa00072	hsa00650
hsa00100	hsa00120
hsa00100	hsa00140
hsa00100	hsa00900
hsa00130	hsa00190
hsa00130	hsa00400
hsa00130	hsa00900
hsa00140	hsa00100
hsa00230	hsa00030
hsa00230	hsa00250
hsa00230	hsa00260
hsa00230	hsa00340
hsa00230	hsa00630
hsa00230	hsa00730
hsa00230	hsa00740
hsa00230	hsa00790
hsa00240	hsa00030
hsa00240	hsa00250
hsa00240	hsa00280
hsa00240	hsa00330
hsa00240	hsa00410
hsa00250	hsa00010
hsa00250	hsa00020
hsa00250	hsa00230
hsa00250	hsa00240
hsa00250	hsa00260
hsa00250	hsa00300
hsa00250	hsa00330
hsa00250	hsa00340
hsa00250	hsa00410
hsa00250	hsa00460
hsa00250	hsa00471
hsa00250	hsa00480
hsa00250	hsa00650
hsa00250	hsa00760
hsa00250	hsa00770
hsa00250	hsa00860
hsa00250	hsa00910
hsa00260	hsa00010
hsa00260	hsa00020
hsa00260	hsa00230
hsa00260	hsa00250
hsa00260	hsa00270
hsa00260	hsa00290
hsa00260	hsa00300
hsa00260	hsa00330
hsa00260	hsa00460
hsa00260	hsa00564
hsa00260	hsa00600
hsa00260	hsa00620
hsa00260	hsa00630
hsa00260	hsa00860
hsa00260	hsa00920
hsa00270	hsa00250
hsa00270	hsa00260
hsa00270	hsa00430
hsa00270	hsa00480
hsa00270	hsa00620
hsa00270	hsa00640
hsa00270	hsa00770
hsa00270	hsa00920
hsa00280	hsa00020
hsa00280	hsa00240
hsa00280	hsa00290
hsa00280	hsa00640
hsa00290	hsa00260
hsa00290	hsa00280
hsa00290	hsa00620
hsa00300	hsa00010
hsa00300	hsa00020
hsa00300	hsa00250
hsa00300	hsa00260
hsa00300	hsa00310
hsa00300	hsa00620
hsa00310	hsa00020
hsa00310	hsa00300
hsa00310	hsa00780
hsa00330	hsa00020
hsa00330	hsa00240
hsa00330	hsa00250
hsa00330	hsa00260
hsa00330	hsa00270
hsa00330	hsa00310
hsa00330	hsa00410
hsa00330	hsa00472
hsa00330	hsa00480
hsa00330	hsa00910
hsa00340	hsa00030
hsa00340	hsa00230
hsa00340	hsa00250
hsa00350	hsa00020
hsa00350	hsa00360
hsa00350	hsa00400
hsa00350	hsa00620
hsa00360	hsa00010
hsa00360	hsa00020
hsa00360	hsa00280
hsa00360	hsa00350
hsa00360	hsa00400
hsa00360	hsa00620
hsa00380	hsa00010
hsa00380	hsa00400
hsa00380	hsa00760
hsa00400	hsa00010
hsa00400	hsa00030
hsa00400	hsa00130
hsa00400	hsa00350
hsa00400	hsa00360
hsa00400	hsa00380
hsa00400	hsa00790
hsa00410	hsa00061
hsa00410	hsa00240
hsa00410	hsa00250
hsa00410	hsa00330
hsa00410	hsa00460
hsa00410	hsa00640
hsa00410	hsa00770
hsa00430	hsa00270
hsa00430	hsa00460
hsa00430	hsa00480
hsa00430	hsa00620
hsa00430	hsa00920
hsa00450	hsa00250
hsa00450	hsa00460
hsa00450	hsa00472
hsa00460	hsa00250
hsa00460	hsa00260
hsa00460	hsa00410
hsa00460	hsa00430
hsa00460	hsa00450
hsa00460	hsa00471
hsa00460	hsa00472
hsa00460	hsa00480
hsa00460	hsa00910
hsa00471	hsa00020
hsa00471	hsa00460
hsa00471	hsa00520
hsa00472	hsa00330
hsa00480	hsa00250
hsa00480	hsa00270
hsa00480	hsa00330
hsa00480	hsa00430
hsa00480	hsa00460
hsa00500	hsa00010
hsa00500	hsa00040
hsa00500	hsa00053
hsa00500	hsa00520
hsa00500	hsa00830
hsa00510	hsa00051
hsa00510	hsa00511
hsa00510	hsa00520
hsa00510	hsa00533
hsa00510	hsa00563
hsa00510	hsa00900
hsa00511	hsa00510
hsa00511	hsa00604
hsa00512	hsa00533
hsa00520	hsa00010
hsa00520	hsa00040
hsa00520	hsa00051
hsa00520	hsa00052
hsa00520	hsa00053
hsa00520	hsa00471
hsa00520	hsa00500
hsa00520	hsa00510
hsa00520	hsa00524
hsa00524	hsa00520
hsa00531	hsa00532
hsa00531	hsa00533
hsa00531	hsa00534
hsa00532	hsa00531
hsa00532	hsa00534
hsa00533	hsa00510
hsa00533	hsa00512
hsa00534	hsa00531
hsa00534	hsa00532
hsa00561	hsa00010
hsa00561	hsa00071
hsa00561	hsa00564
hsa00561	hsa00640
hsa00562	hsa00010
hsa00562	hsa00040
hsa00562	hsa00564
hsa00563	hsa00510
hsa00563	hsa00564
hsa00564	hsa00010
hsa00564	hsa00260
hsa00564	hsa00561
hsa00564	hsa00562
hsa00564	hsa00563
hsa00564	hsa00565
hsa00564	hsa00620
hsa00565	hsa00564
hsa00590	hsa00591
hsa00591	hsa00590
hsa00600	hsa00260
hsa00600	hsa00601
hsa00600	hsa00603
hsa00600	hsa00604
hsa00601	hsa00600
hsa00603	hsa00600
hsa00604	hsa00600
hsa00620	hsa00010
hsa00620	hsa00020
hsa00620	hsa00061
hsa00620	hsa00072
hsa00620	hsa00260
hsa00620	hsa00290
hsa00620	hsa00300
hsa00620	hsa00630
hsa00620	hsa00640
hsa00620	hsa00650
hsa00620	hsa00760
hsa00630	hsa00020
hsa00630	hsa00053
hsa00630	hsa00230
hsa00630	hsa00260
hsa00630	hsa00620
hsa00630	hsa00750
hsa00630	hsa00910
hsa00640	hsa00010
hsa00640	hsa00020
hsa00640	hsa00270
hsa00640	hsa00280
hsa00640	hsa00410
hsa00640	hsa00620
hsa00640	hsa00770
hsa00650	hsa00010
hsa00650	hsa00020
hsa00650	hsa00072
hsa00650	hsa00250
hsa00650	hsa00620
hsa00650	hsa00750
hsa00670	hsa00790
hsa00730	hsa00010
hsa00730	hsa00100
hsa00730	hsa00230
hsa00730	hsa00260
hsa00730	hsa00400
hsa00740	hsa00030
hsa00740	hsa00040
hsa00740	hsa00230
hsa00750	hsa00010
hsa00750	hsa00030
hsa00750	hsa00630
hsa00750	hsa00650
hsa00760	hsa00250
hsa00760	hsa00380
hsa00760	hsa00620
hsa00770	hsa00010
hsa00770	hsa00250
hsa00770	hsa00270
hsa00770	hsa00410
hsa00770	hsa00640
hsa00780	hsa00310
hsa00785	hsa00061
hsa00790	hsa00230
hsa00790	hsa00400
hsa00790	hsa00670
hsa00860	hsa00250
hsa00860	hsa00260
hsa00900	hsa00010
hsa00900	hsa00100
hsa00900	hsa00130
hsa00900	hsa00510
hsa00900	hsa00860
hsa00910	hsa00250
hsa00910	hsa00330
hsa00910	hsa00460
hsa00910	hsa00630
hsa00920	hsa00260
hsa00920	hsa00270
hsa00970	hsa00250
hsa00970	hsa00260
hsa00970	hsa00270
hsa00970	hsa00290
hsa00970	hsa00300
hsa00970	hsa00330
hsa00970	hsa00340
hsa00970	hsa00380
hsa00970	hsa00400
hsa03050	hsa04120
hsa03320	hsa00071
hsa03320	hsa00072
hsa03320	hsa00120
hsa03320	hsa00564
hsa03320	hsa04920
hsa03420	hsa03020
hsa03420	hsa04120
hsa03430	hsa05210
hsa03450	hsa03440
hsa04010	hsa04070
hsa04010	hsa04110
hsa04010	hsa04115
hsa04010	hsa04210
hsa04010	hsa04310
hsa04012	hsa04010
hsa04012	hsa04020
hsa04012	hsa04110
hsa04012	hsa04150
hsa04012	hsa05212
hsa04012	hsa05213
hsa04012	hsa05214
hsa04012	hsa05223
hsa04020	hsa04010
hsa04020	hsa04070
hsa04020	hsa04210
hsa04020	hsa04720
hsa04020	hsa04730
hsa04070	hsa04510
hsa04110	hsa04010
hsa04110	hsa04120
hsa04110	hsa04210
hsa04115	hsa04110
hsa04115	hsa04210
hsa04120	hsa03050
hsa04122	hsa00730
hsa04122	hsa04120
hsa04140	hsa04010
hsa04140	hsa04130
hsa04140	hsa04150
hsa04140	hsa04210
hsa04140	hsa04612
hsa04140	hsa04910
hsa04141	hsa00510
hsa04141	hsa03050
hsa04141	hsa03060
hsa04141	hsa04210
hsa04141	hsa04930
hsa04141	hsa05010
hsa04141	hsa05012
hsa04141	hsa05020
hsa04142	hsa00511
hsa04142	hsa00531
hsa04142	hsa04130
hsa04142	hsa04140
hsa04142	hsa04144
hsa04144	hsa04060
hsa04144	hsa04070
hsa04144	hsa04142
hsa04144	hsa04350
hsa04145	hsa04142
hsa04145	hsa04144
hsa04145	hsa04610
hsa04145	hsa04612
hsa04145	hsa04620
hsa04145	hsa04666
hsa04146	hsa00071
hsa04146	hsa00120
hsa04146	hsa00230
hsa04146	hsa00564
hsa04146	hsa00565
hsa04146	hsa00830
hsa04146	hsa00900
hsa04146	hsa03320
hsa04150	hsa04010
hsa04150	hsa04140
hsa04150	hsa04370
hsa04150	hsa04910
hsa04210	hsa04060
hsa04210	hsa04110
hsa04210	hsa04115
hsa04310	hsa04010
hsa04310	hsa04110
hsa04310	hsa04115
hsa04310	hsa04120
hsa04310	hsa04350
hsa04310	hsa04510
hsa04310	hsa04520
hsa04310	hsa05010
hsa04330	hsa04010
hsa04340	hsa04310
hsa04340	hsa04350
hsa04350	hsa04010
hsa04350	hsa04110
hsa04350	hsa04120
hsa04350	hsa04210
hsa04370	hsa00590
hsa04370	hsa04010
hsa04370	hsa04020
hsa04370	hsa04210
hsa04370	hsa04510
hsa04510	hsa04010
hsa04510	hsa04060
hsa04510	hsa04070
hsa04510	hsa04110
hsa04510	hsa04210
hsa04510	hsa04310
hsa04510	hsa04512
hsa04510	hsa04810
hsa04512	hsa04510
hsa04514	hsa04520
hsa04514	hsa04530
hsa04514	hsa04610
hsa04514	hsa04660
hsa04514	hsa04670
hsa04520	hsa04010
hsa04520	hsa04060
hsa04520	hsa04310
hsa04520	hsa04350
hsa04520	hsa04530
hsa04520	hsa04810
hsa04530	hsa04070
hsa04530	hsa04520
hsa04530	hsa04810
hsa04540	hsa04010
hsa04540	hsa04020
hsa04540	hsa04060
hsa04540	hsa04070
hsa04540	hsa04080
hsa04630	hsa04010
hsa04630	hsa04060
hsa04630	hsa04110
hsa04630	hsa04120
hsa04630	hsa04210
hsa04810	hsa04010
hsa04810	hsa04510
hsa04810	hsa04520
hsa04910	hsa00010
hsa04910	hsa00061
hsa04910	hsa00500
hsa04910	hsa04010
hsa04910	hsa04070
hsa04910	hsa04210
